# Supplementary material for: Distractibility and impulsivity neural states are distinct from selective attention and modulate the implementation of spatial attention
Source: Nat Commun. 2022 Aug 15;13:4796. doi: 10.1038/s41467-022-32385-y (PMC9378734; doi:10.1038/s41467-022-32385-y)
Supplement: Supplementary file 4 — Source Data [file 41467_2022_32385_MOESM4_ESM.xlsx]

## Sheet: Figure 2b
TA_in_hits	TA_in_misses
12.3325	7.05082
12.5839	3.67603
11.2637	9.67964
13.7378	9.52548
10.1445	7.59841
9.12694	10.9868
14.8343	9.02753
13.8335	10.3785
15.3686	13.3473
14.5548	7.78574
7.68129	8.36603
9.23432	7.78508
15.4155	1.79236
10.5489	8.47058
14.5076	5.34819
13.528	8.80576
6.9309	13.072
11.8252	12.5759
15.4432	9.17526
1.29633	9.67086
14.1236	5.11504
8.78029	10.7979
8.57096	19.2319
2.57309	15.7517
12.1738	9.74207
14.3464	5.19445
7.25701	10.6482
9.57111	6.74989
9.13768	1.87385
12.0807	7.04454
5.91547	11.3444
9.2734	9.4256
10.6103	9.04536
11.9999	8.02153
5.29368	15.5385
8.98099	7.74168
12.0073	17.9578
12.6555	7.59202
20.0166	5.29006
10.8358	10.713
11.9362	13.3083
4.28124	3.18611
3.94721	7.60017
11.7202	7.66775
12.3043	2.48493
11.8601	7.12284
7.50691	5.99415
4.36341	7.47981
13.5993	2.88289
12.0158	1.85545
3.49425	11.3047
10.2699	0.214666
5.10437	10.506
4.91249	20.7513
4.81023	9.40975
9.33735	5.74165
12.6282	3.37111
5.93895	11.2215
16.5201	8.38496
9.78162	1.17985
9.73847	9.06594
15.7815	8.0302
8.96351	11.586
12.4234	14.654
12.0267	7.57429
3.09341	5.17752
3.64784	14.7211
12.5747	6.78612
15.4554	2.04184
12.2654	10.6787
12.2824	2.75307
1.93433	9.20583
17.6499	7.31011
11.7545	7.5344
7.07743	9.86529
8.46087	9.41174
12.4691	5.05002
8.53699	8.32776
4.08061	12.1405
16.5078	6.90944
11.6984	6.28907
10.617	14.1749
13.4383	11.2282
8.14159	7.3543
14.4899	17.0843
9.08466	13.5883
7.15812	21.8897
15.8547	7.99099
5.03038	10.502
11.1835	9.86701
6.33003	10.1901
12.1689	7.74854
10.8218	16.0067
7.55158	8.43564
9.45128	14.775
7.52201	8.08931
2.3197	4.76824
2.1065	13.728
2.76462	7.63811
8.25536	5.33272
10.2113	8.68927
5.30918	6.79067
8.53015	4.70478
10.0966	19.0138
5.82641	8.63765
13.4711	8.27065
12.8512	7.54987
11.1295	5.04755
14.4218	2.6949
8.9634	15.3809
10.8826	9.50095
12.9037	8.86861
5.40487	4.4913
13.1832	6.71138
8.35407	5.71436
6.81152	9.47185
14.6309	9.04678
8.72624	2.31138
13.3756	1.22546
10.1771	9.57939
13.7136	2.73415
7.3359	7.73938
2.5058	15.3654
9.24062	11.472
17.6073	16.9772
5.84109	10.3063
11.8975	8.14614
12.1968	3.39118
9.74714	17.5843
5.66331	11.2105
8.56187	6.34416
17.3204	6.94566
15.9665	2.64958
10.6664	4.96095
10.9748	6.2106
3.90383	10.9274
10.9516	2.37972
7.49048	7.82192
10.995	17.2288
6.71404	5.14735
19.3696	6.01658
11.8943	6.60826
9.67124	3.21601
9.21391	6.48466
15.6282	3.85767
8.92517	8.41896
5.1924	2.68419
6.66852	5.67247
12.4679	10.6054
2.58595	12.2744
10.0685	11.9517
9.973	1.92635
13.2825	5.69476
16.356	11.4122
13.494	9.25278
12.7746	11.5767
14.6653	14.5627
7.77	4.16655
7.33263	4.25614
9.05838	3.1934
5.63336	6.328
8.42055	3.79294
6.68825	11.6382
13.2686	5.23667
5.58111	10.4806
12.8081	5.47828
16.2617	8.63292
12.8554	7.38213
10.8447	9.52744
10.8839	7.2798
10.8662	5.50166
13.1758	13.3375
5.15288	8.14996
8.38542	20.3683
3.85703	6.88841
14.9511	8.14228
9.82944	7.48179
4.73547	12.6721
5.86715	8.98139
13.9678	20.5087
9.78267	13.6952
14.8437	8.70641
10.5829	2.40191
10.5903	8.49142
10.3497	3.99947
14.9573	12.5873
14.6674	9.36598
10.3814	6.34618
12.1974	4.39337
11.1381	3.69471
12.2398	7.16357
9.42947	15.0839
14.3483	2.83467
15.2285	2.41143
3.47152	6.96593
8.99257	1.24363
18.1028	17.5991
10.2436	13.3001
11.9427	8.60537
10.3546	10.5655
10.2559	4.03657
14.9672	11.5002
18.1004	3.16977
16.7281	9.14796
9.81688	8.25154
11.4464	10.2962
5.70071	8.94632
4.20581	6.72541
15.5627	9.36304
10.7064	11.7665
9.40113	9.37239
13.4084	9.22708
7.54221	10.027
4.81424	9.25633
15.2998	3.07621
12.3681	5.81239
14.0919	5.28196
7.63524	3.62402
13.2783	5.68233
17.3929	3.34636
11.9824	13.1462
9.39637	12.6191
3.64801	6.52358
9.81042	4.13431
7.23697	5.06593
4.9786	5.68618
9.3635	5.66662
11.3131	6.91823
8.14124	6.78051
5.01261	11.2624
14.0568	2.5329
6.6727	14.9238
5.89829	16.8818
6.48457	4.92995
11.5827	11.3605
8.35763	6.40352
9.2769	7.89392
9.04139	12.0599
9.32997	3.75858
12.4414	4.71772
12.0538	8.24998
12.6144	11.232
15.0787	13.5366
15.716	8.79002
11.3923	12.5973
6.90959	8.84491
12.7703	13.7517
10.8474	5.69012
8.3562	11.0356
14.1389	13.0699
9.51534	4.39112
8.39467	7.83354
9.0624	8.69488
16.4892	1.70269
6.2481	11.1412
14.513	13.0943
15.7154	3.91001
12.6815	3.76333
14.8437	6.19177
9.77708	6.96717
11.5639	2.32008
3.12011	4.55517
11.784	4.81513
21.3447	18.9925
13.5592	2.2318
11.8095	5.34527
12.9781	10.8539
3.21533	2.47283
14.0431	7.56953
7.95243	11.1085
15.8807	10.9263
7.18802	10.957
16.1651	2.2758
5.38683	8.21442
5.06638	10.2763
11.0162	5.72884
12.1414	3.78244
10.6975	7.4086
19.8161	5.83379
15.4657	3.97939
9.96656	7.06722
5.05589	9.36956
14.6766	2.12768
13.265	8.81103
1.20103	9.3286
8.61777	1.37791
12.1473	3.96212
14.1227	11.4927
5.8422	5.72166
16.0573	1.95145
8.20713	9.02206
11.1687	12.0585
8.23846	7.73996
9.67373	13.4271
1.14164	12.0825
9.9027	17.404
11.3376	13.0242
7.45561	11.1289
8.28634	3.96533
9.84429	4.22928
4.46511	12.8724
8.17996	2.30388
8.43202	10.5527
9.43471	7.90643
12.6981	14.9948
11.6672	4.41924
13.4701	9.50707
11.8382	4.6201
7.41795	7.81804
13.5977	5.606
12.1759	18.8242
12.6991	8.1899
3.09077	6.71472
8.61004	10.0518
12.0654	2.69914
9.84933	5.07695
15.9361	9.40189
11.7006	3.87451
21.5799	4.38658
16.5373	4.89103
9.19962	19.0473
14.033	9.42906
14.0857	4.18591
9.99686	7.40874
15.9591	4.08228
15.5231	12.1585
10.2454	10.2578
7.43273	6.61997
11.5372	10.0144
10.5613	8.69817
2.90535	11.7792
11.9677	1.52503
5.00101	1.20679
17.1759	3.88034
9.16346	8.6098
13.9243	9.43572
14.7849	20.1109
9.18784	11.4617
12.9091	12.7565
10.038	6.80502
14.4345	4.1962
10.6437	17.5151
13.7369	15.3521
7.61227	12.6174
12.2422	11.6766
16.9178	10.128
16.1544	8.03974
2.58707	9.24215
7.00596	9.35758
14.3491	7.32374
16.6004	9.36049
16.3367	11.226
7.05174	7.34277
9.2536	10.1452
4.98321	2.87171
15.7165	6.04697
7.51941	9.56936
11.9582	7.07974
12.484	18.7769
12.8823	3.00291
19.6474	7.83333
18.0532	6.09906
6.41072	4.78731
11.1497	9.39383
10.0197	11.5851
13.5216	5.31925
3.0593	1.84944
15.8804	8.88983
8.90044	7.53177
7.5854	9.38566
11.6613	18.6298
6.12255	16.0314
7.79836	6.73198
5.38192	11.7927
5.61447	7.7231
8.64891	7.71467
12.6576	12.6913
10.0752	7.18944
8.83805	5.50669
4.60232	4.65225
11.7077	19.9062
9.25149	10.5538
12.3564	9.81199
11.7901	2.73449
19.6303	1.30707
11.9496	11.6144
21.1192	9.69285
7.58927	4.44962
12.5269	13.0226
3.48957	1.75229
5.61366	13.8171
12.0491	12.2602
10.1984	7.3619
9.12909	11.3846
12.0179	3.42904
13.214	7.89978
4.02783	6.87209
11.6162	13.703
14.7265	3.59977
7.8767	11.1323
17.0237	3.38249
14.8622	6.17052
7.20504	4.35306
11.0819	1.92059
18.9938	6.75857
14.3485	2.32769
10.586	10.6549
9.90514	9.5562
12.2679	8.02626
16.9162	3.32975
4.26296	7.68019
8.291	4.67232
12.9168	16.0977
14.9372	13.1503
6.31211	2.99709
7.03495	4.36622
8.71321	7.64722
5.84633	5.42242
21.2756	5.67231
5.96905	9.6225
12.9498	9.39266
12.6824	11.3879
11.3978	7.1228
6.92238	7.03592
12.5163	4.55257
7.13817	14.127
15.017	6.73448
9.83891	4.31045
11.6601	3.93601
11.3609	14.1109
9.28894	4.15709
17.1153	14.039
6.35216	8.65036
14.3566	5.08143
7.69261	10.1848
15.5267	4.09778
15.2965	3.40008
4.73899	7.52397
13.8609	3.82108
12.4752	1.59136
11.4154	7.11009
12.6246	17.3626
10.177	2.60917
17.3317	11.0261
8.03391	4.09571
11.5306	10.8284
7.03571	8.77092
9.5753	21.0935
4.70933	13.7899
14.1043	7.18395
17.5124	7.33095
3.21008	11.8851
4.02642	11.7676
6.19643	5.23383
12.4901	1.5226
12.2042	8.46844
9.79329	5.32308
7.99192	11.4267
11.0713	11.984
6.58731	3.94869
3.37254	6.10521
9.00894	3.95738
9.13674	12.3234
9.3657	4.6895
14.1797	12.1657
16.4069	9.25955
3.70572	3.35577
11.5834	10.9406
13.632	2.92402
14.0684	11.7209
9.79619	4.84915
11.9768	5.73874
6.98725	6.51857
14.6805	7.82894
7.83801	5.97468
4.55462	3.88371
11.8949	5.12599
6.9947	12.9705
3.18286	7.16883
17.8204	6.95938
14.4192	7.72559
13.3885	7.08814
8.05503	16.1999
15.4791	6.3892
9.13364	3.23096
8.44083	13.3347
12.4739	1.2075
14.8305	9.3799
7.52736	7.56158
15.3355	10.1103
9.4371	4.62789
5.91433	10.7417
8.56181	0.703572
1.19383	6.30851
16.5979	9.1892
11.8413	9.91764
11.6585	4.86605
2.32758	6.3799
13.7367	13.9254
8.48088	10.3208
11.5374	6.98432
12.2884	2.78701
11.7481	3.67055
11.7639	5.34892
18.3135	4.63614
20.4285	17.1827
11.3643	10.187
14.5009	6.70519
15.4776	4.90632
9.16508	6.5134
8.50065	8.49414
11.9564	20.9842
8.06354	5.33005
9.18977	6.50359
21.7762	17.8842
6.01479	6.31218
1.37499	10.563
14.1377	12.5187
10.222	6.82129
13.2096	18.0892
1.13129	1.39834
7.48502	14.3346
10.5321	6.2634
9.91696	11.3725
8.6619	12.7052
10.3178	0.919584
5.1801	3.83468
9.12085	1.74013
6.10666	4.89861
8.06413	5.11008
11.6884	6.07827
13.3259	4.16777
8.43594	6.48975
7.65472	8.64338
3.74111	14.116
5.60646	3.86879
3.79842	4.45018
9.66021	4.92649
5.38969	11.4208
14.0818	6.75746
15.9627	8.14888
13.8894	19.3253
12.6308	6.18254
9.05981	3.42384
8.18927	5.02988
17.7334	7.80809
6.59184	10.3073
12.6426	0.58473
5.60843	3.35122
14.2321	7.64116
7.79594	17.2361
7.61378	4.99097
11.556	3.54773
7.72728	9.64178
12.844	9.02635
11.0094	6.58407
9.10407	8.03262
3.01389	2.45133
11.3165	9.54891
10.413	10.6731
10.998	6.79092
10.5107	9.79391
5.38909	4.92035
6.70986	3.52467
14.339	12.4117
5.83812	3.00702
2.51227	3.0878
8.13706	6.24453
14.2744	11.2135
8.52773	6.48768
10.6717	7.18432
10.0515	3.51207
12.1435	3.57527
11.3111	5.85153
9.96762	2.86839
7.70213	7.51351
12.3942	7.99883
12.8133	9.67269
10.1853	19.8182
16.9785	12.1403
14.7628	7.26956
4.24886	4.39782
10.4933	11.1176
7.43538	4.47334
6.56959	5.83546
10.626	2.19918
7.74146	14.3083
5.58352	5.05451
8.78385	7.85722
9.27736	14.7519
13.0318	16.3353
9.69206	7.18002
12.9028	5.47765
11.3506	4.78085
15.0643	8.71654
7.18779	4.39183
13.4331	2.57675
11.8796	2.15174
5.60732	5.08293
9.90683	4.61982
6.67463	9.06772
14.0561	10.3666
4.01886	3.55076
13.6982	9.63159
10.9559	5.53638
2.19635	5.38112
13.7193	11.3915
13.2733	18.7282
12.9106	8.17951
8.52945	9.4863
15.7327	1.93127
11.4805	19.3862
15.2447	11.3741
8.4726	7.95429
12.5675	12.3926
8.27481	3.79357
14.8395	2.69613
12.4818	7.41022
14.1203	13.5874
17.567	12.3458
14.104	6.13867
8.90736	2.28409
17.2347	13.0577
6.3138	10.8549
5.01516	7.0626
14.0811	6.13321
9.13908	7.04387
11.9682	3.50294
10.0279	8.2803
8.97728	4.22283
7.2738	3.67464
3.38936	8.88134
9.85248	5.92153
14.2416	5.58085
11.6076	4.22443
1.12096	6.18492
1.61109	12.0773
17.7566	6.97587
14.0322	10.9292
7.12787	6.26113
7.82873	8.14291
7.18638	8.40122
17.7681	5.92522
8.94384	6.59357
16.862	6.24593
11.5678	17.2375
14.748	7.25089
13.4739	17.6283
7.74638	3.175
9.17608	7.1124
6.18646	12.8211
7.67642	12.5461
11.8326	16.5629
4.97872	13.5702
17.0982	21.4422
10.2998	11.6482
16.1027	11.9194
12.2135	13.2168
10.9163	3.83291
11.6454	21.5192
10.13	7.38228
2.84025	3.48813
8.62242	9.48067
10.0319	12.9041
14.8778	12.0337
14.2225	9.09176
0.842294	8.69916
8.89881	10.6033
16.5631	14.0133
10.454	4.79754
10.2696	12.0447
11.7278	8.12026
14.3809	0.94482
10.821	6.69318
16.2819	5.46431
3.84386	20.3053
3.28467	17.1959
13.5828	10.035
15.1129	3.53584
13.1187	6.79715
15.378	3.2739
13.3143	4.23113
2.68204	10.0843
4.3788	11.9891
16.4992	17.5906
7.38731	17.5874
9.65165	10.6793
10.0126	9.68514
10.4047	15.5442
9.55766	7.5798
12.8515	21.5168
8.05468	12.1896
7.39242	19.3593
11.7405	6.81698
9.2344	5.45116
14.8725	11.3043
6.45282	5.36117
10.7881	21.528
6.92989	19.0087
9.71856	6.87074
15.9753	4.3185
10.525	9.86419
13.0803	7.16094
6.10042	11.8006
12.0097	16.5768
21.3942	7.73728
4.41782	8.68571
8.59096	9.18715
11.1681	16.2516
8.76487	6.56225
11.4177	3.04276
15.001	10.2322
9.84182	6.14091
14.7408	10.5266
10.5941	12.3265
8.3913	7.20758
13.0483	8.13649
10.9405	10.3161
14.311	19.4646
8.32756	7.71159
10.7751	0.741244
11.5443	11.1094
8.42623	4.05558
11.5419	8.4021
10.7443	5.11609
11.3768	7.9313
4.12813	6.2876
15.4085	7.757
10.901	7.16525
10.4193	7.06718
17.7528	8.52754
8.94926	10.2708
7.89594	3.94818
13.3574	16.4549
9.43851	10.1706
17.7705	13.7957
19.0881	18.4308
2.03936	8.94644
1.5554	6.26156
12.4563	2.56439
12.7657	8.81772
15.6718	18.8302
14.9341	4.85653
10.1035	18.632
1.82119	5.21881
7.42628	14.3089
8.67589	15.1719
16.4505	5.98064
9.01336	17.5057
10.518	3.50119
10.9723	3.92219
16.4144	13.9486
9.05197	16.6971
14.8758	9.42095
4.24727	13.6397
9.28985	3.44397
12.5718	8.40824
7.75912	13.6276
15.4727	11.4921
9.72944	9.71952
7.8988	10.4899
9.89809	9.46701
13.1032	12.3546
6.10165	15.0271
11.3321	11.1848
8.96656	18.3798
7.79262	13.5254
17.0097	11.3586
6.31207	9.32467
10.2349	6.6581
12.4016	16.2568
12.0526	8.53372
18.4218	12.421
3.87065	12.6806
4.86407	12.6886
11.25	10.6585
11.7793	14.339
19.681	4.76366
8.24403	8.01159
12.885	12.2991
10.6491	9.07771
7.04369	12.9842
13.4731	11.5095
10.8153	6.51681
10.5719	11.7242
18.082	8.54079
19.7301	8.17993
4.81894	10.8002
7.92579	2.87114
17.0116	3.32688
17.7977	10.2958
15.7146	13.3344
10.7276	10.9835
3.46036	9.67841
11.1056	15.3847
9.58401	8.2036
2.66851	11.78
11.983	11.3442
8.95792	13.6311
5.82322	11.6839
9.39964	9.56096
10.0324	6.14849
10.2454	14.4733
2.06903	7.85265
11.2034	8.6795
10.6069	15.4456
11.3255	6.90356
5.46343	9.06922
13.2966	4.71604
5.3805	7.16981
7.79154	2.40187
10.969	13.1664
9.75291	14.6152
10.8079	7.88217
13.5731	16.0862
3.36509	12.62
12.8596	17.168
11.9697	14.6971
6.51403	15.3782
18.7376	12.8996
14.1867	16.4626
20.3127	11.1821
14.6376	12.166
12.2853	7.49335
6.7596	15.2191
12.3271	10.3603
6.40006	12.1145
14.4966	11.2827
7.06301	15.4376
8.87705	7.54043
8.65297	10.6986
3.83678	8.28712
6.28338	10.6346
11.2039	10.1281
9.21837	8.73129
11.9202	15.8772
7.62201	16.5108
14.5691	10.0406
4.00435	12.5047
15.9716	12.0152
8.69842	10.4618
8.5125	10.3977
10.4646	10.1888
1.8058	9.04529
11.518	7.71293
18.4785	10.2743
9.55906	9.21189
13.4681	11.4507
8.46097	7.04169
9.17919	11.8331
12.8107	11.5697
8.25894	6.24288
10.9251	10.1933
9.10424	16.7417
6.10167	4.53736
9.7943	10.0751
4.7412	10.2764
11.2442	14.247
12.5175	8.42348
15.3552	10.7942
11.6921	16.7281
17.2097	9.83891
8.51139	9.04051
12.0148	10.1197
7.43721	9.74151
7.02216	16.1725
10.6424	13.8371
10.1645	14.8998
6.99715	12.7628
12.0575	13.5843
6.93038	16.6867
4.16409	9.86152
9.70085	11.5403
3.32276	13.9136
11.2818	8.10001
7.01543	16.0969
12.2533	12.3341
7.04639	14.751
14.4306	21.7327
6.94167	18.8988
12.3046	12.4325
12.5207	12.3028
10.9818	13.2019
15.5837	16.7807
16.2648	16.3393
4.85101	12.6886
12.8555	14.5007
1.27217	11.0706
14.7076	16.4525
11.3361	10.9701
8.34491	10.6109
15.4973	8.63746
7.35285	11.4394
8.46073	18.9318
16.3876	3.04564
12.4738	18.2696
12.6671	12.3681
12.1661	12.6652
8.55913	18.7395
8.44831	16.0836
10.8747	13.8742
9.16627	12.2906
8.09472	12.4145
4.20604	13.6861
10.315	8.70396
9.26199	10.4147
4.92661	13.6173
11.0293	9.983
6.21635	8.19684
14.6043	8.17835
6.51896	13.7622
12.5177	9.82143
10.7033	12.1633
11.9865	9.90077
17.7624	7.26895
5.66747	13.5811
8.18263	11.1163
10.9927	12.7867
13.0929	13.4377
4.9675	19.1315
9.32899	8.01986
10.0183	11.1793
12.7811	10.5951
7.59612	12.8751
9.65734	7.6057
10.4037	11.5245
6.73705	10.2507
9.54069	10.7604
13.9649	13.5409
16.8825	7.96806
9.33142	12.0362
18.0314	13.8856
11.3671	9.81065
10.4431	13.4713
10.3135	12.5793
16.1844	17.7204
13.9176	11.3918
5.94172	11.1499
12.4874	9.11483
5.75179	12.2888
12.192	11.3351
3.58249	5.98554
2.70024	11.1009
16.1813	13.9343
14.5972	8.94937
9.51759	9.95106
5.0406	15.3501
9.8103	19.6075
11.0851	16.5727
3.36382	14.2627
19.3293	20.8639
4.84133	13.905
16.6224	13.4141
13.7428	12.5492
9.00566	11.5777
12.7564	16.457
16.3773	13.8311
17.4074	14.9119
12.9665	16.6617
13.314	12.9514
7.13568	8.07738
10.259	11.1766
6.82634	9.31361
3.49931	15.127
9.21908	1.91487
9.08945	10.1236
13.6208	10.7244
14.2846	9.04474
9.13906	5.75172
9.99967	8.95682
8.17591	9.93111
11.5526	16.0435
11.0446	3.59333
10.4566	13.8116
8.41083	19.1532
5.39634	13.2356
15.2016	14.072
8.92205	8.50567
1.81109	11.2342
16.5002	7.86442
12.6219	8.50375
15.9841	10.3138
3.64701	10.5115
9.27574	14.1434
2.591	8.15865
13.7014	11.296
18.2273	8.53703
9.01896	14.6115
12.4035	1.78662
2.79867	8.32666
12.548	9.5028
8.11201	10.6154
11.5569	18.5625
6.60636	12.6624
13.3183	8.96569
11.6753	9.5773
13.191	16.7172
9.78433	13.9685
15.4574	13.761
11.3558	17.8043
6.90599	11.6881
5.15855	11.1982
5.44108	10.3379
7.02827	14.1327
11.5835	12.0286
6.80768	12.3804
1.38054	14.662
10.4203	12.8222
13.1626	17.9556
7.49565	12.1562
8.69125	13.4961
8.97129	15.1698
15.4491	17.5551
16.1868	9.35224
13.0519	10.1432
8.35474	8.08034
16.1799	6.44175
7.73962	18.7871
16.747	17.2632
8.13377	16.9568
5.86632	15.0047
9.72631	15.6859
9.27462	8.26567
8.75188	11.5762
12.1431	13.4156
6.93312	11.5016
6.34246	15.6427
6.95987	6.85201
16.1823	18.3776
5.90101	13.9785
5.92788	11.0952
10.1117	11.3253
7.94668	3.69798
10.9002	11.5947
10.494	14.1929
2.35626	5.21198
17.3887	9.16308
9.26877	8.79158
7.6823	8.64255
11.5672	14.5916
8.30326	14.8504
12.1677	14.8658
1.67599	8.27822
1.49349	16.6486
17.8755	7.68118
14.8233	18.4272
14.6653	7.88066
14.4654	14.3807
7.27361	9.19624
6.59674	19.415
8.03352	6.5287
7.06598	6.13758
4.92507	13.7706
11.956	8.36705
7.09176	14.4798
14.5609	10.6732
13.0061	18.6838
7.04968	8.93199
6.54241	13.7912
15.6971	14.2384
7.65878	10.6308
9.12142	13.2665
11.4641	14.8709
9.57149	10.2793
2.16512	10.9936
11.1825	13.7624
9.50958	9.21592
13.8554	17.9481
5.41685	16.2153
11.5536	10.2867
14.9462	14.8864
2.11166	14.5904
7.4078	13.511
19.1059	11.4275
15.9644	14.9374
14.7265	9.37073
18.6063	8.9434
19.5429	16.2592
11.9588	18.7908
16.9217	15.5882
13.4141	8.90829
7.30281	15.3927
9.92403	11.7035
5.60275	9.14892
16.0745	14.3217
12.031	17.8691
7.19585	12.2452
10.965	16.8079
10.0798	12.7454
13.7177	9.75876
3.20789	13.6584
4.44155	11.8572
5.76018	5.34626
9.38536	20.7104
9.22933	17.0964
16.3255	5.26492
13.532	14.9823
1.45321	11.2975
19.2717	16.9305
8.62086	17.3347
0.701316	12.4832
8.28565	11.7651
15.59	12.2766
6.37757	13.424
1.97733	15.5996
9.03787	12.1455
13.5748	6.52494
2.75143	12.0414
10.3603	11.0747
6.06224	8.20476
5.17453	12.5321
8.63257	12.6996
10.4237	8.54837
5.8795	5.11559
9.82762	11.8126
12.8421	14.8051
6.71326	16.108
9.43869	14.6308
15.802	8.53008
11.7869	12.8068
4.42057	12.3809
5.56016	20.3678
13.1461	12.4539
17.8782	8.46425
19.1794	14.5646
2.55784	13.613
4.03094	14.5447
7.12063	11.1291
5.5482	4.55308
6.48772	6.33679
2.66049	15.5264
10.8783	12.2867
14.079	13.8616
18.4988	13.4565
9.90189	10.3193
4.21128	3.66721
5.68343	14.3789
16.4684	9.55727
10.2397	11.8691
10.9956	12.117
15.5834	9.83947
12.8982	16.7714
4.11042	15.8888
12.4089	16.1364
11.2071	17.973
7.30421	18.6088
12.8575	10.1903
12.2042	14.9507
13.698	8.6746
16.9063	1.31322
12.1102	17.1796
8.26121	9.68705
13.8452	16.1933
11.3821	11.6117
11.3458	7.47949
8.12348	12.9783
11.9053	11.5059
6.74361	8.49425
12.5461	12.1943
13.6865	18.5215
3.47696	5.27499
2.99461	12.8995
6.84809	13.9895
5.18252	8.55258
8.86591	14.7034
16.1749	11.4457
2.49537	10.4005
10.581	8.22275
9.7476	17.6225
18.7671	15.7348
3.82238	9.84717
19.1303	9.47704
18.0016	14.7178
9.16887	14.3972
4.68982	12.9546
7.73248	11.3132
10.6599	17.1034
5.43704	13.2789
4.51361	16.5688
13.2118	8.44469
11.1191	6.7375
8.72092	13.3513
4.43001	14.4779
18.1438	11.1612
12.1224	14.0902
19.2831	14.5766
14.8547	13.5605
11.334	11.9291
13.1085	3.51813
3.69506	15.4501
5.01723	11.8463
11.4296	20.0355
11.7034	7.00579
7.34763	14.5181
9.33787	12.8672
13.2785	17.0749
10.9755	13.4449
13.5165	7.7346
14.9462	11.8694
6.05785	20.1724
2.60752	13.3335
12.2146	11.2453
12.5769	6.39199
15.1149	10.5171
5.69094	13.6591
5.06523	16.902
10.9233	7.09187
8.45579	13.9719
17.0841	15.9934
12.3533	13.0395
8.07981	9.9583
9.93093	15.6452
3.69239	4.13202
7.51541	18.7626
12.286	12.2133
20.344	16.4448
14.7879	2.52209
8.14374	14.4569
21.8463	10.734
15.0649	6.70298
4.83175	13.2495
13.1044	14.0975
13.0767	12.2232
12.2142	19.4983
9.18111	16.7041
13.2396	13.8192
9.03473	19.9519
17.5951	13.1966
11.9613	12.0071
21.9183	13.5161
12.5989	7.85018
8.53744	17.0964
16.2621	9.59326
16.1126	14.0879
10.7896	15.3738
9.79843	9.56041
11.106	13.5602
10.1949	8.44157
7.2099	11.7092
10.4161	12.3838
16.6323	18.0498
6.7189	5.83269
11.1356	16.9367
14.4031	13.5895
9.78751	8.97887
8.5641	11.2421
12.3855	14.6197
2.05514	5.69616
10.1312	8.84692
1.92439	16.1204
17.6544	5.34548
6.009	9.40943
7.27099	11.6278
11.3491	12.7518
11.6102	10.2474
18.5626	14.58
8.28031	11.2659
13.4107	17.8672
2.66407	12.9702
10.5284	9.3373
7.69614	14.9241
6.5389	12.1464
11.4839	9.69607
8.55598	11.0635
4.16203	19.7815
8.02782	11.3074
13.8857	9.27711
14.204	12.6953
8.68792	14.4674
12.4733	16.7147
4.18004	10.063
5.20408	10.5227
10.2334	8.29564
13.8539	14.2365
15.7797	17.9856
11.1609	13.519
7.17429	14.0997
8.46551	14.5752
15.4321	15.4296
2.77875	9.89388
3.49025	11.3433
9.359	7.78205
13.8962	13.7729
5.76053	8.84368
13.6661	12.1419
18.8432	10.7713
10.3949	12.2988
11.1266	11.1504
6.73956	15.1255
9.23846	6.9476
14.0976	16.1422
17.7416	8.03341
4.62556	16.0782
12.305	10.3362
10.2141	20.5644
8.13262	14.7065
5.33169	6.80297
10.6708	12.6452
8.43081	12.3636
13.5821	9.26922
4.74267	17.4563
15.2718	12.475
5.0915	15.1692
9.84172	19.9119
10.0711	8.6552
15.7515	7.39735
12.86	11.1103
8.80056	11.4691
9.49073	9.24587
9.21048	12.3602
8.68151	10.7597
4.64481	19.1023
7.55962	14.3994
11.3126	10.1789
7.4454	7.2145
2.64621	7.73334
8.95369	11.8146
10.2005	11.0291
7.32056	14.4696
7.90712	4.73718
9.03296	15.4035
13.3996	12.6948
19.6705	2.08068
10.1834	12.627
8.47395	13.5107
10.2503	16.9174
7.16825	14.8159
13.9738	17.1021
12.3633	16.0729
7.55937	10.597
15.4475	14.3516
17.1171	17.673
9.62691	11.3686
5.40749	12.181
13.588	13.3724
11.3583	5.86097
16.3111	7.49434
12.826	12.1681
8.5531	14.1143
12.695	10.3856
15.0055	13.4387
14.3254	9.85401
2.57771	9.89366
21.2708	8.72746
14.0324	13.1017
10.9926	6.12542
14.6679	19.6265
11.5628	9.741
12.5345	14.2103
11.087	12.6089
3.72183	15.3009
10.5058	10.5536
7.16805	8.96591
3.32244	3.55645
6.33559	9.03062
9.69494	12.7563
5.78448	7.48411
14.9325	8.38115
1.94618	11.8449
9.38239	17.37
6.60598	16.6701
11.9507	11.8936
16.4567	4.07148
10.5947	18.9803
18.0964	3.23948
5.47796	5.44179
6.16998	14.1884
1.97904	14.1563
12.1058	14.44
13.1451	13.5489
5.92151	8.04747
10.0168	10.0343
5.88667	10.5575
20.7603	18.344
2.88506	10.9261
10.3994	15.4626
8.60639	13.1808
20.6985	15.4508
5.20091	16.9619
3.26617	16.4359
20.2839	4.15254
3.80237	11.555
9.31187	7.53048
17.8961	11.4192
5.37805	19.5042
12.3511	15.4123
6.89412	10.6282
8.85814	15.1616
12.8364	16.8674
5.82864	13.5502
8.31633	11.9127
9.71092	15.9162
14.8929	12.9323
16.9358	4.42125
11.554	2.24435
10.4003	15.4313
8.89279	9.12514
2.99201	8.12448
8.90824	15.6646
18.4221	12.309
12.5872	13.1576
2.94015	9.95683
6.188	8.55831
7.71575	10.2085
14.0821	14.2151
12.9597	14.9636
8.56968	10.8556
9.52079	13.1707
6.66308	11.9353
6.39422	13.9849
7.22627	6.86837
9.02002	12.5879
18.4552	11.9498
7.62658	6.83809
6.35762	15.5382
3.08647	18.3716
17.9776	3.04218
12.4764	12.8582
9.40707	7.45444
7.9753	12.1194
5.01415	5.69271
9.01797	14.4385
14.079	14.8846
9.38424	21.4039
4.40562	13.258
15.5964	11.2562
6.27743	20.7095
11.5132	12.5541
8.35137	12.4183
12.8267	15.3871
12.9317	5.97878
6.98653	8.40321
11.4195	12.2388
16.6615	14.915
7.65122	11.6265
14.181	19.7816
18.9068	11.425
7.93684	10.9034
2.70299	13.7155
7.22773	13.2469
16.317	12.9397
5.86184	14.6903
17.0074	13.379
6.62319	16.6496
9.59691	6.79323
13.2181	9.83856
6.08348	14.8873
15.4941	11.865
1.46615	11.4509
17.7823	20.3671
6.29513	13.7118
17.9901	2.85024
10.8965	11.1032
6.91658	5.56561
11.6179	10.2634
12.4962	13.958
3.41543	13.3089
12.2147	13.432
14.4445	16.5405
8.50643	14.9854
11.9476	6.6504
12.0137	16.7475
4.31169	8.74808
1.85843	8.17281
4.10992	16.049
11.7616	11.5001
10.7962	8.48854
7.88205	9.21357
7.09145	7.90753
12.2075	14.0768
7.75661	11.4721
13.5383	7.96856
10.5944	0.347594
13.2001	13.1831
2.25336	13.8644
14.483	2.67817
10.2967	11.6701
9.11438	3.79051
9.53913	19.827
11.5529	9.19327
12.0172	9.47762
7.46257	12.0875
18.3374	14.198
3.69603	20.7536
9.52246	11.1052
7.94453	7.20398
3.03275	8.87044
9.75938	13.773
7.13124	9.72392
7.07714	17.6736
7.68207	14.6471
3.42098	16.8105
12.5567	6.66427
9.71867	17.0543
15.1635	7.70036
6.52195	13.0435
11.2819	7.1672
14.4045	17.8443
14.5106	19.8756
12.7071	14.9979
7.3735	9.3389
13.1802	8.01993
9.65224	12.5157
8.9028	15.3679
7.17116	11.34
7.8991	10.2042
12.2819	15.8446
9.16848	18.4388
10.8782	11.066
7.55829	13.3623
4.09074	15.5895
11.6475	16.8725
5.82668	15.3018
15.2221	14.2199
14.8664	8.83605
8.46302	7.43062
12.1197	1.23566
11.3688	14.4684
7.44502	14.8257
4.64484	7.85065
11.2786	2.61265
9.77837	13.9142
5.31997	3.80995
8.33379	11.9047
6.04551	3.75349
11.7711	6.31176
6.63621	4.79462
9.09295	14.7492
9.1075	12.6335
1.28734	8.18973
11.4057	4.86129
6.5881	11.2072
12.8853	4.33994
3.56369	4.06096
5.35352	1.14693
12.7476	3.42686
20.4508	5.63746
16.8555	5.36822
7.90967	12.844
2.76238	4.74579
13.4472	9.62408
15.7825	7.12345
10.8285	8.50564
6.71332	11.5861
4.86534	6.19495
8.25895	7.03876
12.5997	5.09546
15.4805	14.4864
14.5532	5.92963
9.51384	8.99856
9.69241	2.45488
8.84739	7.70205
13.0638	6.61933
11.8716	3.24267
15.1044	9.10295
6.8181	8.02371
6.10632	8.08023
12.807	12.304
16.8197	7.41366
13.5534	3.55453
6.19341	14.9244
9.53577	8.93816
14.0301	9.21366
12.1735	15.2023
11.4565	6.07881
13.0628	5.73213
2.85244	13.4329
12.034	8.09406
8.33115	8.31402
16.8062	7.29468
4.31575	5.16779
1.61352	3.86575
16.7938	10.6347
11.5547	8.5721
7.82697	12.695
9.85987	5.90632
9.37545	14.4574
13.5403	7.37196
20.4943	14.426
7.33599	12.057
14.7716	13.5659
10.2719	2.08584
1.76712	8.95271
7.44744	7.97679
9.98541	5.62024
13.7071	10.7458
10.4642	4.56144
15.9087	6.73506
12.2601	11.3442
10.5863	7.01899
2.42622	15.3056
14.3017	6.05115
9.75148	8.90263
12.2761	5.49275
15.8064	12.3235
7.61935	7.51574
12.6894	5.5849
5.63861	12.7045
10.7671	12.0412
2.92984	8.34828
6.30448	9.35743
14.9006	3.62797
8.12882	1.1602
7.62318	4.21957
8.14847	3.99853
8.37729	10.8594
4.42464	8.13908
15.3318	6.8798
7.66096	7.71332
18.5604	9.37867
11.6768	13.008
12.8909	11.7379
6.89437	14.5741
7.67043	13.5222
6.1286	7.55779
9.7346	7.55234
7.82536	4.36597
14.2868	4.28788
11.5422	9.36598
14.4704	5.29374
4.02073	5.2672
13.4019	6.92799
2.70063	11.8736
14.8691	8.98439
8.46493	3.84382
3.48798	9.5584
14.1575	2.90299
19.2387	0.550132
15.0706	16.6615
9.41405	5.8324
9.67177	6.24068
8.85348	1.53384
21.5295	0.986332
10.2754	1.71611
4.67126	8.76745
14.6428	1.65304
9.41568	10.6828
7.66523	3.58953
12.4312	6.75455
14.1374	8.53662
5.3898	2.7512
6.00822	6.71705
4.88686	15.0505
8.024	11.4848
4.58422	10.0155
18.5832	4.5439
16.8053	4.46336
9.29927	9.51697
7.79432	3.36176
5.37333	6.18791
15.6434	8.86637
13.1574	7.92377
11.4071	10.8548
12.5489	9.90568
9.74112	7.26363
8.29948	8.17681
9.75619	12.6286
6.04298	7.0427
6.24233	4.82048
3.73205	10.5532
10.0924	10.0064
3.78742	5.96297
14.0403	13.3968
15.1661	5.49374
9.75902	9.84896
7.55126	8.11773
11.9825	5.22677
9.35114	3.62098
8.07193	1.87229
14.5745	10.7746
11.3034	4.25775
4.23589	8.81741
5.27275	5.47101
12.4022	10.2577
12.4144	7.15356
6.98199	3.5865
16.2255	6.92146
9.77373	5.34406
4.93522	5.20587
12.9255	7.81961
9.16596	11.0596
12.0602	7.0345
7.85155	20.5833
10.5222	3.35395
2.79584	9.46375
0.59654	6.69178
8.9236	11.4461
14.6638	12.89
8.58402	4.42845
1.85289	6.0523
5.69754	6.09003
15.5903	21.9017
13.371	7.73645
14.214	9.47254
8.81744	3.75227
8.73845	11.5667
3.79869	5.40316
2.13368	5.46769
9.71576	15.0145
9.42068	6.16063
13.878	4.63632
5.93459	5.10612
6.49637	10.7721
5.53879	17.6514
9.07954	5.8448
9.16467	4.65831
11.1655	10.1775
14.339	11.0287
9.4043	9.11951
14.7698	4.99714
11.3804	5.32433
10.6705	5.41534
13.304	17.2486
11.1582	15.6404
13.0001	18.2544
16.8729	5.23149
4.05087	9.8881
13.3354	9.63856
15.8391	7.93886
18.7721	8.22969
12.4919	2.21463
12.534	5.11135
5.22012	4.86733
15.9863	4.58894
11.4965	12.576
11.0686	6.62979
11.2124	3.19581
5.73484	10.8007
11.486	4.49314
10.9218	11.9225
12.5287	2.6376
11.2866	11.0549
10.1694	8.46946
13.8152	1.74068
9.22768	7.1022
12.0805	2.75315
6.42776	15.7449
6.47573	13.2694
6.55118	2.57687
14.0234	7.47855
13.9195	5.45089
18.1967	3.9498
15.097	4.3299
13.6225	7.53722
6.80817	5.18619
11.6549	7.22611
7.72037	9.02587
6.4824	16.5312
13.1512	11.0546
11.8233	4.82856
5.90586	7.51803
2.93807	5.51575
8.45602	10.447
6.4756	1.08601
11.6902	2.29473
9.1693	8.11962
7.69934	2.82036
17.0551	0.71734
12.9386	10.7313
9.32084	8.20374
8.87076	21.2552
15.0324	4.07829
4.69312	7.52332
6.77417	20.2974
4.13922	3.92663
12.8206	9.31749
6.64656	10.2877
5.43782	5.29387
9.93543	10.7983
9.39883	17.2565
9.18319	4.31744
10.0522	7.93826
12.0206	9.51851
18.0357	13.1912
13.7694	10.0637
16.9506	11.9748
12.2248	8.7864
6.42309	12.6406
5.43228	7.63045
12.9947	6.84583
4.6657	9.36383
15.6958	4.82172
12.7767	4.52462
10.2417	11.5782
10.88	4.3234
12.3539	11.6561
7.71213	0.740276
3.25828	5.83221
8.87259	0.773837
6.44324	5.26908
13.3836	10.5944
10.0718	21.0443
7.18431	5.41296
2.18699	10.4035
11.7209	7.00154
3.39203	5.36859
16.495	15.0247
6.36666	13.4926
5.57047	5.91987
8.64621	14.6404
7.83597	9.49702
10.7247	11.1283
17.0204	9.93797
16.6827	6.61637
3.59538	13.7173
7.41892	9.44046
6.2828	10.6951
16.0415	5.24168
13.8844	8.85515
5.63511	6.45267
9.65013	6.63623
4.11104	12.5749
14.9592	7.27279
19.2571	0.246043
10.0298	2.83463
2.88756	12.9006
18.1317	7.62057
14.1031	4.90331
7.70718	20.2005
9.04323	11.8064
11.2157	3.74886
11.4597	10.5136
9.12252	7.03119
1.98741	17.1187
7.60964	4.09546
18.7256	5.83753
15.1164	11.403
11.8216	15.2874
14.423	7.00722
8.86054	1.43261
14.3528	9.07991
10.2152	8.97137
6.05451	12.815
14.9227	10.7765
5.2242	4.54485
9.77609	11.1509
8.17054	8.41056
6.98614	7.66626
6.01249	3.54828
5.29884	3.7387
12.5772	8.35766
11.2699	10.0233
6.63374	4.92492
10.1489	6.86711
12.2141	16.8962
11.2	6.00751
12.8241	12.1123
8.79433	5.42218
19.7061	4.55794
15.4038	3.40223
8.96104	4.82062
11.3539	5.18506
5.57043	6.10174
13.1621	16.1965
7.48241	9.23019
11.2416	14.9423
7.26707	6.65077
4.97398	7.2263
2.53328	7.68147
6.1962	3.26529
18.5326	8.52453
2.09095	3.17388
11.7742	8.31061
8.67758	10.7802
5.52463	7.24363
14.9737	6.86868
12.2918	2.36967
5.42997	4.44553
1.78859	1.29798
7.55227	13.2059
12.6337	15.3742
4.33365	17.6089
4.05224	8.75067
10.6383	11.0416
10.8754	9.26162
10.5751	3.1866
4.48255	5.19525
8.68148	0.88305
9.39143	2.0754
7.66636	19.0772
11.9451	14.7346
5.70945	4.22488
13.4084	15.3522
6.82749	20.569
2.05957	2.68054
7.37595	6.89453
10.3716	8.51502
9.1672	7.2054
9.29318	3.6999
9.10386	8.0538
9.30418	10.0243
11.4758	20.7763
9.68265	8.60339
10.0959	8.62389
10.2046	6.26267
10.2977	8.47126
10.1835	2.90884
18.1537	4.40851
11.9544	9.44984
8.82837	4.59956
7.23891	5.30839
16.9461	14.6306
13.1362	8.22176
13.748	5.70247
5.01044	10.6887
7.07677	5.41515
4.23423	7.44568
4.66533	2.90541
10.0969	18.0655
2.51192	14.8092
9.95289	8.34463
8.8762	3.43277
10.6318	7.61432
9.95776	3.215
5.14695	4.23824
11.3093	1.10814
9.86538	4.51096
9.6196	9.73585
10.3871	6.33813
10.6398	8.91766
7.96329	5.97693
5.07485	7.86596
2.19399	8.04827
8.30777	10.8771
11.6418	4.9555
11.3171	6.15998
12.0189	8.61696
5.99611	3.61348
15.5936	2.8892
2.95247	7.42964
6.73539	4.75351
7.40099	21.5571
15.0948	0.93267
13.3705	4.86049
19.8864	11.3954
8.25256	10.7239
19.821	5.8726
11.9184	5.20722
6.21166	8.37342
6.90312	7.13695
10.8361	4.88206
13.3181	2.28435
5.1542	1.0292
8.55008	4.81329
8.92509	7.23156
18.2879	4.2694
19.0403	10.4588
10.2575	4.4772
1.99562	9.21882
12.3554	13.1885
10.1635	5.17818
15.244	1.72781
6.93855	18.4894
3.78443	9.1211
5.03737	5.90937
8.35187	5.17424
16.233	1.83161
15.4643	4.71447
1.8253	7.73014
13.2337	8.06263
7.67314	16.2485
8.12599	10.5797
17.1692	3.70672
11.9146	9.60756
7.54692	4.79888
11.8439	2.87307
5.3871	2.09513
9.35952	12.5668
11.688	6.93398
9.62161	7.12193
9.08475	2.94524
8.76798	5.77248
7.46015	8.38704
11.5796	7.73478
16.8232	10.8557
8.87138	7.92822
11.6792	13.7329
7.50446	1.34676
6.49736	9.30262
8.65495	5.10904
13.6576	6.25638
7.34395	4.03699
7.9679	17.3546
15.3439	3.05362
10.8181	7.0044
5.21416	1.85762
5.18463	5.59885
4.21804	8.4685
16.5736	11.2602
7.55505	6.85276
11.3569	8.15854
15.31	3.68825
7.56585	4.18001
9.3656	6.57275
8.11381	7.87026
18.7885	1.84252
8.76853	1.277
4.55654	6.48725
11.6678	5.08951
[truncated: 10,042 more rows]

## Sheet: Figure 2C
HIT rate TA small	HIT rate TA medium	HIT rate TA large
0.591525	0.58248	0.445545
0.656716	0.578947	0.539164
0.580247	0.575083	0.469136
0.636364	0.570738	0.505535
0.58613	0.570131	0.443983
0.602564	0.578527	0.552913
0.618234	0.545525	0.476846
0.583333	0.578203	0.543269
0.705882	0.584383	0.544493
0.618117	0.595611	0.554662
0.844444	0.698113	0.563187
0.791262	0.770335	0.642702
0.811321	0.760611	0.672489
0.783333	0.748437	0.720721
0.833333	0.840286	0.752475
0.823009	0.795356	0.794606
0.819767	0.80274	0.794355
0.796154	0.806452	0.761194

## Sheet: Figure 4A
MI TA all cells	MI CAT all cells	MI TA attention cells	MI TA category cells	MI CAT attention cells	MI CAT category cells	MI TA mixed selectivity	MI CAT mixed selectivity
0.00604105	0.0102991	0.0723645	0.025742	0.00292636	0.029634	0.037829	0.016816
0.00235529	0.00377923	0.0657277	0.0822912	0.0160114	0.0256267	0.0997978	0.0192787
0.0258941	0.00838174	0.12503	0.0259189	0.0165058	0.0221126	0.0835851	0.0218753
0.00142271	0.00445463	0.120043	0.00138778	0.0277331	0.0150054	0.026342	0.0155828
0.0270161	0.00441853	0.0586544	0.0161995	0.0112257	0.0273366	0.0784745	0.0177976
0.037829	0.016816	0.106582	0.0188976	0.00302319	0.025302	0.105716	0.0298084
0.0723645	0.00292636	0.038315	0.0575955	0.00758475	0.0520276	0.0251614	0.0369641
0.0657277	0.0160114	0.036562	0.000846773	0.00888543	0.0104872	0.0246288	0.0191118
0.12503	0.0165058	0.0404215	0.000310957	0.016143	0.00915108	0.0630234	0.0223807
0.0997978	0.0192787	0.0310967	5.5564e-05	0.0104858	0.00946745	0.134399	0.0255799
0.120043	0.0277331	0.0162958	0.0135328	0.00224002	0.0135135	0.0884645	0.0236497
0.0586544	0.0112257	0.0825746	0.00616134	0.00879961	0.0118483	0.0982345	0.0244879
0.106582	0.00302319	0.0371749	0.000512445	0.0037657	0.0229889	0.0608333	0.0306118
0.038315	0.00758475	0.0349878	0.00611817	0.00220896	0.0184146	0.064794	0.0206531
0.00108296	0.00798177	0.0380522	0.0168557	0.00716573	0.0544019	0.202176	0.0595403
0.036562	0.00888543	0.020606	0.0145161	0.00513254	0.0533973	0.132318	0.047393
0.0219021	0.0134238	0.036557	0.0111633	0.0130507	0.0265724	0.0263302	0.0189618
0.0404215	0.016143	0.0162163	0.0259021	0.00747708	0.0180549	0.0479992	0.0266687
0.0310967	0.0104858	0.0250681	0.00402671	0.00533548	0.00801927	0.0263047	0.0109191
0.0162958	0.00224002	0.0257831	0.00595756	0.0010507	0.00817242	0.0254556	0.00938387
0.0825746	0.00879961	0.0464649	0.0260739	0.00432744	0.0456917	0.0176414	0.00874178
0.0371749	0.0037657	0.048377	0.000147942	0.011437	0.0196884	0.0177803	0.0126639
0.025742	0.029634	0.067299	0.0282837	0.00225354	0.0156421	0.0376202	0.0113811
0.028374	0.000119107	0.0609746	0.0348469	0.0122997	0.0195689	0.0376309	0.0106301
0.0349878	0.00220896	0.0410307	0.022084	0.00757146	0.0105301	0.0710275	0.0157664
0.0071714	0.0107124	0.05251	0.0183934	0.00116896	0.0143583	0.048891	0.0246074
0.0835851	0.0218753	0.0396246	0.0243679	0.0108552	0.0168198	0.0282311	0.0245547
0.0204718	0.00349291	0.0359039	0.0110276	0.00872367	0.0103098	0.02923	0.0106191
0.0157595	0.00825661	0.0362943	0.00510668	0.010782	0.0143144	0.0298128	0.0352802
0.00754905	0.00238404	0.0271907	0.00964478	0.00211721	0.0202497	0.0458207	0.0638568
0.000332121	0.00290899	0.0248642	0.00304325	0.000838207	0.0168813	0.158769	0.0293825
0.0252253	0.00757931	0.0334567	0.00737369	0.00538133	0.0099253	0.0809066	0.0265795
0.0149258	0.00972914	0.057359	0.0149596	0.00179734	0.0233481	0.0509308	0.0252412
0.00731123	0.00481429	0.0697547	0.0109785	0.00271755	0.0213614	0.0429732	0.0221187
0.026342	0.0155828	0.0484855	0.00341318	0.00112568	0.0228545	0.0722061	0.0308539
0.0380522	0.00716573	0.0315026	0.00998144	0.00232831	0.0219631	0.0342238	0.0156787
0.0107585	0.0129574	0.0230404	0.000635106	0.00392922	0.0170067	0.0121301	0.00840214
0.0161426	0.0150753	0.0261271	0.00950993	0.0116681	0.0330616	0.0452685	0.0143301
0.00457867	1.63085e-05	0.0727613	0.015516	0.00215607	0.032605	0.0407423	0.0134783
0.00293	0.0148602	0.0537163	0.00467151	0.00170851	0.0535423	0.0320426	0.0100496
0.00450021	0.00125931	0.0563952	0.0176757	0.0152176	0.0362454	0.0137648	0.0106838
0.0112991	0.00698406	0.0925087	0.00826981	0.00535751	0.018894	0.0534906	0.0107346
0.00563909	0.0105302	0.0266819	0.0321253	0.00960181	0.0540852	0.0399685	0.0138243
0.00970975	0.00503986	0.123858	0.00366559	0.0158139	0.0219974	0.0363492	0.0276367
0.0157864	0.014434	0.119984	0.0254098	0.0152453	0.0215471	0.0265071	0.0178422
0.00462573	0.00273891	0.0903507	0.015136	0.0010903	0.0154025	0.157017	0.0416924
0.020606	0.00513254	0.0641005	0.00435286	0.0128369	0.0184429	0.303684	0.0974837
0.0822912	0.0256267	0.0427316	0.0130549	0.0139302	0.0366058	0.0889378	0.0284463
0.036557	0.0130507	0.0804141	0.0260177	0.00778402	0.0224708	0.163132	0.0519041
0.0784745	0.0177976	0.0493516	0.00158495	0.0186304	0.0164164	0.0789301	0.041525
0.0162163	0.00747708	0.0247704	0.0112352	0.00731997	0.0219116	0.133574	0.0443173
0.0142788	0.00229739	0.0455153	0.0109364	0.00251703	0.0123523	0.0861761	0.0474883
0.0162272	0.00238689	0.0225975	0.00733169	0.00239223	0.0135008	0.0293684	0.0342168
0.00859511	0.0119018	0.0160632	0.00814198	0.00441312	0.0111899	0.0456048	0.0582775
0.0164516	0.0129831	0.0256468	0.0032857	0.0045849	0.0270232	0.0925341	0.0510447
0.0436448	0.00926773	0.0349782		0.00120785		0.0803476	0.029451
0.0060776	0.00102398	0.0227168		0.00119242
0.0185827	0.000752574	0.0346335		0.00189148
0.00122939	0.0131349	0.0449274		5.51359e-05
0.0250681	0.00533548	0.0485073		0.00527189
0.0364066	0.00566814	0.0328896
0.0277913	0.00726984	0.0294185
0.0257831	0.0010507	0.0315652
0.011769	0.000599797	0.0197595
0.00202111	0.0162253	0.0328806
0.0464649	0.00432744	0.0431395
0.0966405	0.0203284	0.0619735
0.025563	7.97323e-06	0.0355055
0.048377	0.011437	0.0219229
0.0259189	0.0221126	0.0262023
0.00138778	0.0150054	0.105472
0.00801406	0.0076677	0.14611
0.000375306	0.00387465	0.0906555
0.0211751	0.0105476	0.0241925
0.067299	0.00225354	0.0203139
0.0205129	0.000212173	0.0453357
0.0460249	0.00206791	0.0238671
0.0134472	0.0144408	0.0426228
0.0373975	0.00105896	0.0205053
0.00744991	0.0025517	0.0445489
0.0609746	0.0122997	0.0248588
0.0410307	0.00757146	0.020894
0.0119341	0.00405341	0.0235863
0.021331	0.011348	0.0324152
0.05251	0.00116896	0.0706844
0.0396246	0.0108552	0.0348021
0.0359039	0.00872367	0.0374751
0.00186435	0.010888	0.025155
0.105716	0.0298084	0.0419049
0.0236145	0.0111188	0.0508539
0.0362943	0.010782	0.0527768
0.005637	0.00457229	0.0653542
0.00550948	0.00179576	0.125355
0.0271907	0.00211721	0.0788216
0.0248642	0.000838207	0.0433544
0.0334567	0.00538133	0.154286
0.00206742	0.00224306	0.041732
0.057359	0.00179734	0.136479
0.00459997	0.0132229	0.142953
0.00944876	0.00635915	0.0931876
0.022318	0.000577933	0.103988
0.0697547	0.00271755	0.040207
0.0484855	0.00112568	0.0570734
0.0118028	0.0230121	0.0328373
0.0251614	0.0369641	0.024348
0.0198109	0.00054383	0.0320992
0.00529632	0.00528299	0.0277634
0.0315026	0.00232831	0.0345952
0.00188328	0.0118758	0.025425
0.00379401	0.00319316	0.0336819
0.0246288	0.0191118	0.0255621
0.0227792	0.00591719	0.1162
0.0953983	0.0151996	0.0371679
0.0230404	0.00392922	0.0558648
0.0261271	0.0116681	0.0551993
0.0176907	0.00915387	0.0689012
0.0258775	0.00413311	0.110604
0.0727613	0.00215607	0.106473
0.0537163	0.00170851	0.0406158
0.0146428	0.0164135	0.0451235
0.0244277	0.0187671	0.0187254
0.0563952	0.0152176	0.0313177
0.0118662	0.0174702	0.0343526
0.00324957	0.0188015	0.0804376
0.016545	0.00316716	0.100174
0.0301679	0.00480835	0.0323546
0.0925087	0.00535751	0.0620377
0.0630234	0.0223807	0.0484977
0.0266819	0.00960181	0.0463633
0.0123766	0.0114179	0.0626172
0.0161995	0.0273366	0.0306271
0.0154312	0.010608	0.0275718
0.00353535	0.00148517	0.0973234
0.0192754	0.00343855	0.0669856
0.00286179	0.00911134	0.0549314
0.0236423	0.00814921	0.0372938
0.0167678	0.0149208	0.0389221
0.0177229	0.00638189	0.042038
0.00109536	0.000552556	0.0185927
0.0218913	0.0017961	0.0162058
0.0188976	0.025302	0.0369942
0.0106025	0.00505549	0.046742
0.123858	0.0158139	0.0490264
0.119984	0.0152453	0.027076
0.134399	0.0255799	0.0520831
0.0884645	0.0236497	0.0254503
0.0903507	0.0010903	0.027382
0.0641005	0.0128369	0.0526771
0.0427316	0.0139302	0.0763265
0.0982345	0.0244879	0.0415186
0.0804141	0.00778402
0.0116296	0.00206368
0.014839	0.00201248
0.00488398	0.0175375
0.0608333	0.0306118
0.064794	0.0206531
0.202176	0.0595403
0.132318	0.047393
0.0137509	0.024747
0.0240233	0.00893734
0.0493516	0.0186304
0.0575955	0.0520276
0.022953	0.019772
0.0263302	0.0189618
0.0479992	0.0266687
0.00173684	0.00968147
0.0263047	0.0109191
0.000846773	0.0104872
0.00153312	0.00204695
0.0247704	0.00731997
0.0254556	0.00938387
0.00975996	0.000985775
0.0176414	0.00874178
0.0177803	0.0126639
0.000310957	0.00915108
0.010519	0.00224786
0.0376202	0.0113811
0.0455153	0.00251703
0.00686672	0.000448844
0.00470004	0.000456425
0.00650792	0.00342175
0.0225975	0.00239223
0.0160632	0.00441312
5.5564e-05	0.00946745
0.00498346	0.00570109
0.00987343	0.00314706
0.00820734	0.00227027
0.0213627	0.000833791
0.0114435	0.00437576
0.0256468	0.0045849
0.0196429	0.00423207
0.0193455	0.000122115
0.0349782	0.00120785
0.00281121	0.0059695
0.0376309	0.0106301
0.000411287	0.000836714
0.00120441	0.00633083
0.0135328	0.0135135
0.0227168	0.00119242
0.00716665	0.00174026
0.00184941	0.00237606
0.0185541	0.00154944
0.0346335	0.00189148
0.0449274	5.51359e-05
0.0485073	0.00527189
0.0328896	0.00248763
0.00183758	0.00888869
0.0294185	0.00033244
0.00562049	0.00765788
0.00970626	0.00242853
0.00429151	0.00116796
0.0315652	0.00639927
0.00629522	0.00977196
0.00344275	0.000583715
0.0197595	0.000272077
0.00897016	0.00315684
0.0328806	0.0033344
0.00969395	0.00170401
0.0431395	0.00790572
0.0619735	0.0102715
0.0710275	0.0157664
0.048891	0.0246074
0.00366191	0.00037804
0.0355055	0.00280205
0.0282311	0.0245547
0.00616134	0.0118483
0.02923	0.0106191
0.0310838	0.00140661
0.000512445	0.0229889
0.0132442	0.00793279
0.000744037	0.00359606
0.0219229	0.00303298
0.00611817	0.0184146
0.0298128	0.0352802
0.0168557	0.0544019
0.0458207	0.0638568
0.0145161	0.0533973
0.0111633	0.0265724
0.020322	0.00362121
0.0259021	0.0180549
0.0416959	0.01242
0.00371515	0.00469105
0.0163542	0.00120115
0.00643037	0.00225997
0.00402671	0.00801927
0.051424	0.00121337
5.29388e-06	0.00308859
0.0262023	0.00021173
0.00910637	0.00205674
0.00595756	0.00817242
0.0139737	0.0119706
0.0260739	0.0456917
0.000147942	0.0196884
0.0282837	0.0156421
0.0079318	0.000184561
0.105472	0.0146864
0.158769	0.0293825
0.14611	0.00348254
0.0809066	0.0265795
0.0906555	0.00437601
0.0109346	0.00891001
0.0678564	0.00479986
0.00315106	0.00128656
0.0241925	0.00815963
0.0203139	0.00645263
0.00356832	0.00277572
0.0453357	0.00517704
0.0238671	0.00183822
0.00445441	0.00529919
0.0426228	0.00277071
0.00720852	0.00641736
0.0205053	0.00474781
0.0197799	0.00102098
0.0111123	0.00455206
0.0445489	0.00516599
0.0025253	0.000367029
0.00331867	0.00223711
0.014238	0.00924057
0.012625	0.00276635
0.0248588	0.00197841
0.00997915	0.00085894
0.0124043	0.00490706
0.020894	0.00567672
0.00922679	0.0026948
0.00868468	0.00539814
0.0131302	0.00829982
0.0492412	0.0148103
0.0282373	0.00528978
0.0509308	0.0252412
0.019485	0.0154357
0.0348469	0.0195689
0.0429732	0.0221187
0.022084	0.0105301
0.00686311	0.00733937
0.0183934	0.0143583
0.000869082	0.00169279
0.0235863	0.00957183
0.0243679	0.0168198
0.0722061	0.0308539
0.0342238	0.0156787
0.00252017	0.000780402
0.00435033	0.00778848
0.0121301	0.00840214
0.0110276	0.0103098
0.0452685	0.0143301
0.0324152	0.00440748
0.0407423	0.0134783
0.00157338	0.00599313
0.00403775	0.0016825
0.00507561	0.00217601
0.00589358	0.0070323
0.0706844	0.0120465
0.0348021	0.0101424
0.0320426	0.0100496
0.00299059	0.00203345
0.00166559	0.00193566
0.00594102	0.00451837
0.00644713	0.00083737
0.0374751	0.00151416
0.00124724	0.00323613
0.0137648	0.0106838
0.0534906	0.0107346
0.025155	0.00158465
0.000830475	0.00103688
0.0399685	0.0138243
0.00510668	0.0143144
0.0419049	0.00286918
0.0508539	0.00460577
0.00486196	0.00202775
0.00933321	0.00351306
0.00964478	0.0202497
0.00805842	0.000552141
0.00304325	0.0168813
0.030163	0.00513717
0.0026336	0.00430012
0.0363492	0.0276367
0.00620504	0.00631442
0.0200318	0.00248276
0.00886969	0.00107503
0.00115884	0.00530559
0.00737369	0.0099253
0.00221384	0.00458277
0.0142446	0.00248474
0.0194636	0.00754445
0.013756	0.0111044
0.0265071	0.0178422
0.0149596	0.0233481
0.0175277	0.0213473
0.0042439	0.0143776
0.0109785	0.0213614
0.0684165	0.00518637
0.0298046	0.0100691
0.0527768	0.00168955
0.0653542	0.00459523
0.157017	0.0416924
0.303684	0.0974837
0.125355	0.0378882
0.0282392	0.0188947
0.0104906	0.0106986
0.0149656	0.0147131
0.0788216	0.00188905
0.0133746	0.0139783
0.0889378	0.0284463
0.163132	0.0519041
0.00341318	0.0228545
0.025367	0.00800389
0.00998144	0.0219631
0.0789301	0.041525
0.133574	0.0443173
0.0861761	0.0474883
0.00137777	0.012719
0.000635106	0.0170067
0.00950993	0.0330616
0.0293684	0.0342168
0.0456048	0.0582775
0.0433544	0.018493
0.015516	0.032605
0.00467151	0.0535423
0.0176757	0.0362454
0.00501559	0.00671621
0.00657695	0.0104362
0.000212549	0.00473716
0.0156005	0.0069252
0.0149975	0.00549304
0.00826981	0.018894
0.0239991	0.00558017
0.0119154	0.00165232
0.0925341	0.0510447
0.0803476	0.029451
0.154286	0.0219292
0.041732	0.00589091
0.0302096	0.015858
0.0149887	0.00871916
0.000697143	0.000444441
0.00864988	0.00374876
0.00417095	0.0049159
0.0103484	0.00066434
0.0416333	0.000739405
0.109588	0.0225163
0.0212587	0.01614
0.0132791	0.0100603
0.0523365	0.0563184
0.0321253	0.0540852
0.00557245	0.010858
0.136479	0.0184665
0.0614032	0.0358553
0.0754688	0.0267822
0.00860989	0.0110467
0.142953	0.0475585
0.0368663	0.0122249
0.280714	0.0418185
0.185324	0.0565155
0.134305	0.0310007
0.177134	0.0438216
0.233931	0.0469205
0.0931876	0.00805042
0.103988	0.0353006
0.0762272	0.0394852
0.0837321	0.0551795
0.00549049	0.000725755
0.0157313	0.0242981
0.0278338	0.00877477
0.040207	0.0117774
0.0326806	0.0333461
0.0219498	0.00588836
0.0579865	0.0146944
0.00531929	0.0148276
0.0570734	0.0180469
0.0328373	0.0123098
0.024348	0.00607699
0.0080043	0.00285538
0.0320992	0.0173969
0.0194984	0.011318
0.0277634	0.0151551
0.00393184	0.000589536
0.0037879	0.0016654
0.0345952	0.00784671
0.0192315	0.0028168
0.025425	0.0104706
0.0336819	0.0122955
0.00366559	0.0219974
0.0125928	0.00708559
0.0255621	0.0113056
0.0161246	0.0159464
0.0254098	0.0215471
0.0209618	0.0159047
0.015136	0.0154025
0.00634634	0.00529908
0.00435286	0.0184429
0.014422	0.00118282
0.00639913	0.0124146
0.0198421	0.00249235
0.0342898	0.0155329
0.0142673	0.0100322
0.0130549	0.0366058
0.0192319	0.0184928
0.0260641	0.00558534
0.1162	0.0218242
0.0371679	0.0187783
0.0558648	0.0141616
0.0551993	0.0159713
0.0689012	0.00362743
0.0951232	0.0259936
0.110604	0.0161254
0.106473	0.0137511
0.0260177	0.0224708
0.0406158	0.0122627
0.0451235	0.011361
0.00765074	0.0127934
0.0187254	0.00284864
0.00599862	4.10296e-05
0.000812372	0.00251924
0.0200166	0.00726411
0.00116132	0.00250296
0.00158495	0.0164164
0.00198727	0.0015237
0.0108524	0.0135125
0.00549821	0.0071022
0.000668338	0.0086074
0.0020196	0.0138965
0.000341489	0.000812425
0.0313177	0.00462459
0.00184427	0.00158813
0.0120047	0.00702744
0.00381458	0.0054844
0.00517219	0.00207513
0.0343526	0.00782361
0.0804376	0.0156573
0.100174	0.0362315
0.0787999	0.033198
0.186864	0.0595386
0.138394	0.0371134
0.0323546	0.0213528
0.0620377	0.00351133
0.0484977	0.0158439
0.0463633	0.0105504
0.0626172	0.0024126
0.0306271	0.00925293
0.0352038	0.0071462
0.0233261	0.00614923
0.00142602	0.0131879
0.0255612	0.0261986
0.0463449	0.034563
0.00715862	0.0124146
0.00206247	0.0111069
0.015082	0.00167412
0.035671	0.0159576
0.0632034	0.0274782
0.0312982	0.0178674
0.00680271	0.0104975
0.0072322	0.00087539
0.00829514	0.0120327
0.00469958	0.00215698
0.026187	0.00051812
0.0215089	0.0268964
0.0241135	0.0031117
0.0197049	0.00908709
0.000102148	0.00336528
0.0175883	0.0117892
0.00347441	0.00375855
0.0183873	0.00741656
0.0275718	0.00174238
0.011712	0.00604518
0.0973234	0.0185528
0.0159832	0.00292454
0.0230898	0.00411456
0.00230602	0.00070586
0.0669856	0.00414256
0.0140077	0.00479149
0.0110393	0.00644978
0.0207268	0.0100596
0.0209192	0.00718497
0.0108979	0.0242318
0.0150723	0.00289211
0.00490216	0.00518548
0.00571219	0.00104182
0.0182953	0.00312316
0.0036269	0.00242621
0.0549314	0.0118829
0.00726957	0.00570382
0.0360731	0.0195355
0.00866516	0.00394151
0.0244164	0.027052
0.0372938	0.0158254
0.0468471	0.0312738
0.0389221	0.00450137
0.011695	0.00232477
0.00785173	0.00876286
0.0192028	0.0140714
0.0159153	0.0164469
0.0112352	0.0219116
0.0109364	0.0123523
0.00733169	0.0135008
0.0175909	0.00343255
0.00764449	0.00839659
0.018983	0.00560968
0.00367476	0.0155008
0.042038	0.00605121
0.011073	0.0174536
0.0185927	0.00837942
0.00814198	0.0111899
0.0140749	0.00479971
0.0162058	0.00102613
0.0191383	0.00363256
0.0369942	0.00022433
0.046742	0.00482803
0.0490264	0.0102141
0.00496085	0.00571894
0.00113993	0.00520914
0.000542297	0.00487317
0.0146146	0.00820754
0.00579924	0.00584886
0.027076	0.0176213
0.0520831	0.01987
0.0032857	0.0270232
0.00285188	0.00390033
0.0345951	0.0345506
0.000750932	0.00561594
0.0254503	0.000899608
0.00459079	0.00504258
0.0125533	0.00459577
0.027382	0.00719796
0.00888291	0.000424349
0.0526771	0.0206241
0.044368	0.0218061
0.0109996	0.0216035
0.00495192	0.0195512
0.0105234	0.0056465
0.0108688	0.00866248
0.00936403	0.00620137
0.00846713	0.0111839
0.0763265	0.0201342
0.0415186	0.000298341
0.0155	0.000891346
0.000457191	0.0109892
0.0111779	0.016339

## Sheet: Figure 5F
TA-component	Category Component
-0.00951009	-0.00747043
-0.00889311	-0.0125569
0.0151463	0.0187856
-0.0067409	-0.00481133
0.00735728	-0.00307581
-0.00644394	0.0125148
0.00549539	-0.00141091
4.48193e-05	-0.0642056
-0.00124334	-0.00439138
-0.00131895	-0.00766214
-0.00168766	0.00353388
-0.0210725	0.0194666
0.0121195	-0.0132868
-0.0125746	0.00731655
0.0112215	0.000649481
0.023434	-0.0166291
-0.0133237	-0.0122661
-0.00630026	0.00515768
0.0252444	0.00304513
-0.00301381	-0.0183192
0.0128255	-0.00372226
0.00894787	-0.00819491
-0.012166	0.0262492
-0.00282971	0.0374767
0.0184941	0.00923708
-0.00388534	0.0309257
0.0208168	-0.0248417
0.00189831	-0.00917752
-0.00651326	-0.0210299
0.0024475	0.0147823
-0.0078692	0.0331017
-0.0160789	0.0270026
0.00406827	-0.00658693
0.0114978	0.0285749
-0.0126693	-0.0113159
0.00738998	-0.00668112
0.00130937	0.011937
-0.00817751	-0.0227563
0.0158531	-0.00526666
-0.0051202	-0.011253
4.173e-05	0.0154783
0.0165625	0.0194674
0.0458424	-0.0154429
0.00790704	-0.00229927
0.0599164	0.00763598
0.0240015	-0.0104497
0.00614747	0.00971417
0.00203255	0.0210873
-0.00822611	0.0326571
-0.00899593	-0.0305405
-0.0208151	-0.00980355
0.0643839	0.0465331
-0.0150976	0.0302402
-0.00733416	-0.0188165
0.0131533	0.0219068
-0.0181901	-0.0200461
0.00413058	0.0156687
-0.00196502	0.00886033
0.0188004	0.0325704
0.0637065	0.0404867
0.01461	0.00636683
-0.0182939	0.00118459
0.0613754	-0.0274689
0.0146089	-0.00611134
0.00488952	0.0480136
-0.00597087	0.00988583
0.0199333	0.0269136
-0.0373178	-0.0411431
0.00226496	0.00756565
0.000196561	-0.0101362
0.00581303	-0.0157674
-0.0210591	-0.0617402
0.00275709	0.0143465
-0.000913421	0.00730286
0.000309006	-0.00532674
0.00616833	-0.0104503
0.00475794	0.0494708
-0.0151219	0.0884764
0.0140887	-0.00972106
-0.0140887	0.0697979
0.0256038	-0.00148327
0.036972	-0.0428594
0.0157011	0.0650761
0.00692987	-0.00125148
0.019638	-0.0253531
-0.0311989	-0.0184879
0.00175806	-0.00217285
-0.0191011	0.0717888
-0.0173485	-0.00898321
0.017285	-0.00417872
-0.00228213	0.0278077
0.0146107	0.0995092
0.00663964	0.0308742
-0.0109202	0.0174051
0.0167658	0.0719256
0.00981793	0.0157454
0.0236116	-0.00700946
-0.00267901	0.0596372
0.0349014	-0.0138847
0.0104517	-0.0461409
0.0204862	0.0236134
-0.0163703	-0.00581749
0.046348	0.000917915
-0.0273172	-0.0462399
0.00964578	0.00309695
0.0178511	-0.0167803
-0.00398437	-0.0232778
0.0225378	-0.0278771
0.0427908	-0.000410719
0.0330254	0.0324792
0.00804675	0.02386
-0.00128532	0.0189727
-0.0265846	0.0591284
0.026546	-0.00505801
0.0219275	-0.00145171
-0.006354	0.0165684
0.00559586	-0.0339752
-0.00437494	-0.0054751
-0.00579032	-0.0325772
-0.00695738	-0.00170793
0.0192825	-0.022742
-0.0301417	-0.0213396
-0.0167417	0.00108699
0.0349808	-0.0556479
-0.00617822	-0.029343
0.0842918	0.00425415
0.0249276	0.00652601
0.177836	0.0630273
-0.00376522	0.0308577
0.0122367	0.0286181
-0.00468122	-0.0101333
0.0245507	0.00119687
0.0185877	0.0167936
0.00498893	0.0314939
0.014368	-0.0259197
0.0023413	-0.0232938
-0.0227585	-0.0454181
-0.00478462	0.0221773
0.0826846	-0.0280433
-0.0174865	0.00340026
0.00386447	-0.00394016
0.0206829	0.023164
-0.0206045	0.00783499
0.0574862	-0.00314873
0.031259	-0.00723374
0.0668128	0.0310967
-0.00223081	0.0255783
0.0170457	0.0134272
-0.0086752	0.0189983
0.00471824	-0.00243471
0.0201744	0.0124039
0.00830788	-0.0217529
0.0139306	-0.000351409
0.0226356	-0.0212471
-0.0149701	-0.00620929
-0.000577828	0.0127877
0.260331	0.0369573
-0.0187343	-0.0192401
0.00154751	0.00523855
0.000498929	0.0231895
-0.00880338	0.0095383
0.00824727	0.00695063
0.0991223	0.0191324
0.108472	0.0254069
0.0178003	0.000656529
-0.0146371	0.0149559
-0.000645442	0.0244858
-0.00253242	0.00396353
0.00396448	-0.00682359
0.013281	0.0385114
0.00462725	-0.00106325
0.0260672	-0.00689179
0.00514833	0.0222199
-0.00226765	0.0308285
0.181065	0.0578529
-0.00593537	0.00166312
-0.00598678	-0.00938859
-0.0240537	0.0210635
0.0148805	0.0241239
0.0241584	-0.0108128
0.0839276	-0.0412835
0.0261998	0.0206702
0.000485612	-0.00605638
-0.00999705	0.0175927
-0.0219982	0.0333006
-0.004731	0.0144791
-0.00850344	0.0167879
0.0105871	0.0178487
0.0256513	-0.00604779
0.0140027	-0.0126313
0.017493	0.108551
0.00232354	0.034345
0.386546	0.049233
-0.0135132	-0.0173777
0.0018342	-0.00450117
-0.0132671	0.0124452
0.00794579	0.0236176
0.0162344	-0.0469031
0.123742	0.00238579
0.0228443	0.0393115
-0.00362889	-0.000943494
-0.0126218	0.0121281
-0.002982	-0.00420331
0.0328243	0.0120025
0.00641931	0.0208448
0.0145127	0.031299
0.0258251	-0.0213831
4.39903e-05	-0.0267568
0.0477202	0.0793199
0.00799492	0.0342215
0.234739	0.0597938
-0.0110872	-0.0101638
0.00460213	-0.00353764
0.0107374	-0.0273201
0.0306027	0.00820413
0.0018243	-0.00422548
0.043593	0.0201591
0.00662766	0.040239
0.0034143	0.0174555
-0.0071364	-0.00255563
0.0150674	-0.00986058
-0.00144207	-0.00772071
0.00577975	0.0147977
0.00386703	0.00417143
0.01456	0.00746026
-0.00360129	-0.00399183
0.00920504	0.0306949
-7.06889e-06	0.0457827
0.172586	0.0784416
-0.000464737	-0.014268
-0.00774812	0.0242041
0.0101107	-0.0280067
0.0133228	0.0252312
0.0146872	-0.0118514
-0.0223487	0.0099323
0.0343115	0.0446547
-0.00210049	0.0112884
0.011989	-0.00458956
0.00178778	-0.0105416
-0.00367283	0.00730671
-0.00400553	0.0200398
0.0150613	-0.0262967
0.0173714	0.00409079
-3.1513e-06	-0.0017271
0.00397783	0.000411859
-0.00788814	0.0135405
0.00367573	-0.00908499
0.000385857	0.014873
0.0105802	0.00151817
0.00647531	-0.0122314
-0.0169805	-0.00723098
0.00511283	0.000987683
0.011319	0.0345595
0.0427127	0.0280146
0.00790832	-0.0101802
-0.00197899	-0.0296468
0.0016865	-0.00662091
-0.00494237	0.0136875
0.00521934	0.00401352
0.00537197	0.0495374
-0.000707473	-0.000868648
0.0063034	-0.0141035
0.00628511	-0.00653268
0.044066	0.0278705
0.0851025	0.038325
-0.0246692	-0.0163749
0.000708409	-0.00983852
0.0228637	-0.0856827
0.0318763	0.0543186
-0.00580751	0.0120631
0.0129184	0.078319
0.0388507	0.0595535
0.0129977	-0.0152402
0.00483706	-0.0271029
0.00958844	-0.0237002
-0.0034147	0.00408794
-0.00166164	0.0169356
0.0114971	-0.0400816
0.00579887	0.0179376
-0.00269292	-0.0121438
0.00499145	-0.0112027
0.0305483	0.0178961
0.107975	0.0875114
-0.0166223	-0.0431526
0.0128153	-0.00188706
0.0105914	0.0291272
0.0348611	0.0309684
0.00621482	-0.00660144
0.0697646	0.0237688
0.0159978	0.00515477
0.0145782	0.00634611
0.00918194	-0.0177078
0.00966784	-0.0350142
-0.00446598	-0.0117411
0.00824698	0.0015308
-0.002603	0.0503612
-0.00827074	-0.0281362
-0.00306368	-0.010987
0.0275415	0.0173459
0.0111008	-0.000233966
0.0480182	0.0663188
-0.0207313	-0.0460686
-0.0127818	0.0121824
0.0157309	0.000806877
0.0655761	0.0237125
0.0142463	0.0399205
0.00233018	-0.0174534
0.0262901	0.0179333
0.000374762	0.00977635
-0.00101476	0.0203701
0.00344681	-0.0557399
-0.0107168	0.0097482
0.00294953	0.00733172
0.000914246	0.027249
-0.00554068	0.000722846
0.00200584	-0.0149893
0.0125978	-0.0184043
-0.0133048	0.0250152
0.0308236	0.0415545
-0.0126829	-0.00136548
-0.0103435	-0.0215383
0.0398916	-0.0463871
0.0534743	0.0210472
0.0246997	0.0391491
-0.0269608	-0.0033599
0.0244371	0.0652465
0.00372395	0.0128877
0.013739	-0.00518333
0.0103316	-0.033556
-0.0126979	-0.00544679
0.00895757	0.0135168
0.00643832	0.00037117
0.0277836	0.0107048
-0.00316236	-0.019589
0.0355039	0.0366548
0.0078118	0.00883699
0.0142099	0.00228664
-0.00121255	-0.0239731
-0.0036797	0.022043
0.00208495	-0.0393231
0.0157442	-0.0260015
0.0208756	0.0383802
0.00539884	0.00672337
0.0277834	-0.00321269
-0.00565849	0.00238493
-0.0124772	-0.0407583
0.00278089	-0.0120138
-0.0107465	0.0167702
0.0130156	0.0323949
-0.0280415	-0.0670214
-0.000222838	0.0216457
-0.00362076	-0.0074989
0.0329337	0.0228952
0.00715397	0.0243016
-0.0384301	0.0446371
-0.0251715	-0.00514706
0.00317574	0.0274703
0.0299007	-0.00188155
0.00837459	-0.00738936
0.0444384	0.0675438
-0.00632821	-0.00304396
0.0408293	0.0345889
0.0043566	-0.00433509
0.00458142	-0.0139263
0.011192	-0.0229248
0.0185937	-0.00449821
0.0143958	0.0356368
-0.000668688	-0.0394261
-0.00782579	-0.0203676
0.00423163	-0.0082349
0.0255269	0.0618439
-0.00174469	0.00402169
-0.028645	0.00274167
0.0214792	0.051489
0.00421128	0.0220145
0.0527492	-0.125738
0.00518514	0.00372089
0.0546856	0.0568818
-0.0701735	0.037429
0.0431317	0.0785219
-0.00185416	-0.0046893
-0.0293342	-0.0234994
-0.00464032	-0.00219538
-0.000312443	0.000420034
0.0167808	0.0437481
-0.022682	-0.0328774
0.00470753	0.00614503
0.00409893	-0.00447136
0.0060741	-0.000568098
-0.000787303	-0.026268
-0.0268012	0.00710789
-0.00318792	0.00233273
0.00786286	0.0307795
0.0304819	-0.0103955
0.00190045	0.032579
0.0877916	0.00208934
-0.00423457	0.0265261
0.0435427	-0.0121812
-0.00227342	0.00175032
-0.0108342	0.0048588
-0.00132874	-0.0228444
-0.00156052	0.00750547
0.0208704	0.04586
-0.00220881	0.0248539
0.00251815	0.0122862
0.00519816	0.00362187
0.0164609	-0.000940722
0.00459553	0.0121509
-0.0292797	-0.0100984
0.00314112	-0.0153431
-0.00975225	0.0153267
0.0788729	-0.335949
-0.00327955	0.0472175
0.00894677	0.00840463
-0.000816735	0.0270525
0.0228421	0.016485
0.00286336	0.00351404
-0.0287417	-0.0485729
0.00503856	-0.0166836
-0.00313038	0.00085844
0.00191318	0.0824817
-0.00662978	-0.0515005
0.00209302	0.0208107
-0.00115442	0.022931
0.0385926	0.00793955
0.00589608	-0.0125349
-0.0257744	0.00349796
0.0108977	-0.00993945
0.0126804	-0.00186411
0.00169139	0.00238244
-0.00705508	0.0291587
0.00351355	0.0130781
-0.00865002	0.0178302
0.0325022	0.0570127
0.02494	-0.0201374
-0.00891626	-0.00634336
0.0402859	-0.00995452
0.0069958	0.00899282
-0.0162191	0.0168962
0.00636651	-0.0807217
0.0328884	0.046176
-0.00496783	-0.0014779
-0.00615337	0.0196606
-0.00953427	-0.0175145
-0.0148148	-0.000552664
-0.0463341	-0.0204237
0.0175289	-0.0133507
0.0329845	-0.0512235
-0.0105525	0.0110536
-0.0199964	-0.0263405
-0.00187478	0.0345932
0.00343052	0.0213185
0.0260157	0.0371197
-0.000883239	-0.0207284
0.0426637	-0.00929485
0.0189064	0.0172687
-0.0157977	0.0380553
-0.0339234	-0.0898791
0.0305299	0.0292675
-0.00137343	-0.00620534
-0.000405731	0.0210952
-0.0211147	-0.0613169
0.00704743	-0.00398006
0.0022826	0.0190224
-0.00443464	-0.0115175
0.00429694	0.0149181
-0.0207962	-0.0206224
-0.0179572	-0.0134296
-0.00172676	0.0147257
0.0155185	0.0175472
0.0149777	0.000228908
-0.0115428	-0.0113683
0.14659	0.0406099
0.0168271	-0.000700788
-0.0174692	0.00282286
-0.00242971	-0.108367
0.005855	-0.0075737
-0.0103093	0.0106729
-0.00410022	0.00416311
0.00150154	-0.0234491
-0.012216	0.0510119
0.0204581	0.0309816
-0.00348156	-0.0282989
0.014028	0.00621422
-0.0169377	0.0164278
-0.0167277	0.00370647
-0.0153206	-0.00113815
0.0693916	0.034817
0.0109575	0.0120792
-0.0212075	0.00834431
0.0627718	0.0149588
0.0103403	0.0126226
-0.0208109	0.0521514
-0.0527507	-0.0677798
0.00430782	-0.0451924
-0.0112575	7.40507e-05
0.0958689	0.093552
-0.0368911	-0.01338
-0.0660066	0.0482868
-0.000673177	-6.89816e-05
0.00575356	-0.0259064
0.0161245	0.00157622
-0.0156222	0.0312532
-0.0163596	0.0068281
0.0134724	0.0219294
0.0115976	0.0741802
-0.0055194	0.0159899
0.0135959	-0.0110333
-0.00132648	-0.00477879
-0.00785257	0.00100884
0.00395157	0.00734053
-0.0337794	-0.00404987
-0.0112335	-0.0250396
-0.0023764	0.00520114
0.00839588	-0.00630585
-0.0132873	-0.0189274
-0.0490065	0.0284042
0.0202138	0.0493513
0.0159017	-0.0708676
-0.00435763	0.00732261
0.00905047	0.00282536
-0.0298537	-0.0285032
0.0393908	0.0622
-0.00541958	-0.0540708
-0.0466176	-0.0198173
-0.00216426	0.00239146
0.00187796	0.0180504
0.0022918	-0.00372492
-0.00280716	0.00823065
0.0664008	-0.036627
-0.00975927	-0.013143
0.0175629	-0.0239704
0.0057421	0.0346255
0.0278167	0.0118445
-0.00129414	-0.0163235
0.0378739	0.0615461
0.0101714	-0.013333
-0.0122987	0.0548218
0.00749757	-0.018039
-0.00671955	-0.0286131
0.000183349	0.0152625
-0.0153256	0.0195433
-0.000403921	-0.00726121
-0.00910211	0.00525271
-0.00142665	0.00949966
0.0024979	-0.00337515
0.00240592	0.0150598
0.0709703	-0.0286384
-0.00700842	-0.00708269
0.0190849	-0.0158059
0.0111555	0.021123
0.0201118	-0.00466034
-0.039299	0.000624749
0.0093262	0.0843842
-0.00412091	-0.0506293
0.0293761	0.00237623
-0.0139179	-0.00524416
-0.0224522	0.0170705
-0.0143659	0.0375981
0.015125	-0.00339394
0.00515674	-0.0199904
0.0149399	0.00538372
0.00166909	0.0413562
-0.015646	-0.0116244
-0.00131581	0.00877273
0.0967906	0.0047151
-0.0210793	-0.0288839
0.017479	-0.0445282
-0.0031862	-0.00861261
0.0745455	0.00511985
-0.0398878	-0.0261429
0.0190623	0.0838071
-0.00480743	-0.0137834
0.0355995	-0.0421286
-0.0274928	0.0114234
0.00576218	0.030561
0.00522159	-0.000220325
0.0160986	0.0728546
0.0238861	-0.0129103
0.0510887	0.0482478
-0.000588699	0.018959
-0.00473816	0.00124963
0.00218141	0.00242881
0.0340034	0.0403459
-0.0207659	-0.0221117
0.0151135	0.00296931
0.0352519	-0.0188052
0.0177025	-0.0307935
-0.0674476	0.016057
0.0212061	0.0313862
-0.0270149	0.0160608
0.0438677	-0.0876771
-0.0240156	0.0107799
-0.0207589	-0.0265326
-0.00184181	0.00832371
0.055974	0.0210102
-0.00336616	0.0219701
0.0391463	0.0972001
0.00463497	0.00147917
-0.00872698	0.000279945
-0.000829365	0.00706007
0.0725695	0.0383831
-0.0168958	-0.053381
-0.00422189	-0.016428
0.116722	0.101169
0.00275952	0.0041127
-0.0222414	-0.00274769
0.0370249	0.0769306
-0.0380686	0.0398067
0.00993999	-0.0454138
-0.0392891	-0.0433338
-0.0130317	-0.00311284
-0.00476336	0.00317094
0.076995	0.0684602
0.00723963	0.00499101
0.0212216	0.0887235
-0.000989808	0.0220032
-0.00545325	0.0106739
-0.000250949	0.00642528
0.00873873	0.0217804
-0.0213395	-0.044293
0.00455866	-0.0141588
0.0394405	0.0249425
-0.0131511	0.000596479
-0.0565176	0.0121754
0.0170586	0.0206079
0.0540037	-0.0548174
0.0177426	0.0146939
-0.0197392	-0.0400284
0.0161105	0.0693672
0.0290927	0.00816422
0.13218	-0.0485219
-0.00643323	0.0238687
0.00666956	0.0774146
0.00841449	-0.00361991
0.00943695	0.00160664
-0.00179782	0.028849
0.0197168	-0.0186774
-0.020925	-0.0295011
0.00654474	-0.00743915
0.00906793	0.0147238
0.00611288	0.000360439
-0.0272028	0.0275861
0.0143197	0.0412081
0.0329716	0.019678
-0.00111987	0.0595308
-0.0154151	-0.00824351
0.0297416	0.119798
0.00300655	-0.00467583
0.0418323	0.0337204
5.97482e-05	0.00752443
0.013545	0.0544207
0.00256114	-0.00159323
0.0205024	-0.0139186
-7.91842e-05	0.0467107
-0.0193947	-0.0579915
-0.0232339	-0.0280281
0.0107272	-0.0187563
-0.00574238	-0.000665581
-0.0168171	0.00246178
-0.0165799	0.0100994
0.0512705	0.0593088
0.0290542	-0.0140711
0.0185444	-0.00424491
-0.017264	0.0126642
-0.023481	0.0417941
-0.0330798	0.0471015
0.0384478	-0.0373522
0.00286211	-0.000474043
0.0033576	0.0418017
0.00133424	-0.000190424
0.0159185	-0.0120195
-0.00105445	0.00785815
0.00128396	-0.00967326
-0.0112347	0.00450095
-0.00163282	-0.0091269
0.03411	0.0481551
-0.0158088	0.00655805
-0.0393319	0.0383922
-0.0521987	0.0203155
0.0052895	0.00610716
0.0095751	-0.00845564
-0.0211528	-0.0222864
-0.00649267	-0.0177388
0.0151599	-0.00173911
0.00340199	-0.0138703
-0.00362898	0.0119421
0.0105466	0.00433457
0.000981089	0.00250448
0.017568	-0.00461929
0.00778704	0.142292
0.00193449	-0.0488236
0.00952515	0.0171946
-0.0134843	-0.00191124
0.0319496	0.0302694
-0.0146279	0.0171019
-0.034518	0.0263133
0.0405343	0.0104689
-0.00571132	-0.0237691
0.0027688	-0.013823
-0.0131354	0.00552747
0.0179673	0.0320971
0.000641652	0.0195044
0.00930872	-0.00490527
0.0014877	0.0343794
0.00849167	0.0171536
0.00380125	-0.00673337
0.00506643	0.00583637
-0.00160598	0.141317
0.00519712	0.0169282
-8.40571e-06	0.0265196
-0.00908317	0.000725637
0.0750276	0.0291589
-0.0119655	-0.000389134
-0.0436413	0.02742
0.0442247	0.00949028
0.0224057	0.00203377
0.0136478	-0.000710844
-0.00817399	0.00522286
0.00999509	0.061467
-0.00831118	-0.0102435
0.00769661	0.0231075
0.00435009	0.0592462
-0.00413513	0.00219934
0.00222125	-0.0567489
-0.00193277	0.0242222
0.0164147	0.160764
0.00706209	-0.0183145
0.0184002	-0.00583813
-0.0039828	-0.0174605
0.073156	0.0113362
-0.00175781	0.0296206
-0.0388039	0.0191801
0.0697237	-0.0370533
0.00874712	0.0166602
0.0112407	-0.0183498
-0.0052197	-0.0232709
-0.0223932	0.0520851
-0.00791016	0.00402485
0.0339864	0.0369311
0.012088	0.0179002
-0.00260288	0.0201703
0.0239137	-0.095471
-0.0183542	0.000999401
-0.0107835	0.0453301
0.0189013	-0.0315844
-0.0251459	-0.0233036
-0.00557861	-0.00874023
0.130206	0.0414815
0.000645163	0.0227277
-0.0188769	0.00938802
0.0438267	-0.000310713
0.00124415	0.00120739
0.0309666	0.0873752
0.00527245	-0.00358249
-0.0211657	-0.0168213
-0.00409284	0.0144424
0.00346262	-0.000286178
0.0278828	0.0102311
-0.02163	0.0271203
0.00537043	-0.0847557
-0.00140064	-0.0103573
0.00165389	0.0511138
-0.00456316	0.0484566
-0.0184149	-0.0479706
-0.000916106	-0.0280638
0.0836734	0.0294356
0.0114406	0.0367539
-0.0216418	0.00799873
0.0121842	0.0152936
0.017063	0.0242784
0.0141426	0.0616919
-0.00327722	0.000739172
-0.0186331	-0.0209403
-0.017608	0.0241248
0.0210245	0.0397774
0.0125941	0.0109624
0.00982899	0.00177
0.00236909	-0.0421771
-0.00221822	-0.0177513
-0.00576574	0.0124904
0.00801051	-0.0043357
-0.0386971	-0.0564387
-0.00107358	-0.0134676
0.0832543	0.0387698
-0.0107542	0.0319292
-0.0293859	0.0328974
0.032084	-0.00103109
0.034592	0.0443823
0.0556416	0.0085593
-0.00493758	-0.00255607
0.0176107	0.00320438
-0.00128715	-0.00386366
0.000778819	-0.0146928
0.00900656	0.0071515
0.00683841	0.000361414
0.0115733	-0.096421
0.00736846	-0.000522935
-0.00494572	0.018115
0.0216693	0.0260741
-0.0183316	-0.0474191
-0.0114724	-0.0026228
-0.00598332	-0.0690343
0.00370331	-0.0163476
-0.0365226	0.0272514
0.023637	0.0108166
0.0124701	0.0411215
0.00822222	0.0673692
-0.00976905	0.0033763
-0.0175823	-0.0205318
-0.0106299	0.0379008
-0.00712994	-0.00129706
-0.00147181	0.0183277
0.00681574	0.00940371
0.0102993	-0.0984635
-0.00343713	0.0264466
0.0153928	0.0255854
-0.0015141	0.0267533
0.0032929	-0.0143582
-0.00480987	0.00535474
0.152925	-0.00117315
0.034422	0.0459226
-0.0640321	0.0445116
0.0156162	-0.00992768
0.0234084	0.0114466
0.0469406	-0.0522376
-0.00185162	-0.010853
-0.00409831	-0.0133534
-0.00586646	-0.0122036
0.00218435	0.000872163
4.34081e-05	0.00509843
0.0104291	-0.0312889
0.00543507	0.00613517
-0.00068275	-0.00129723
0.0012436	0.0238716
-0.00982618	-0.019236
-0.00359327	-0.00923923
-0.00177906	0.00331289
0.206799	0.0737868
0.00297497	0.0492773
-0.049558	0.0409794
0.0036451	0.012167
-0.0117841	0.0510129
0.00191733	-0.00892518
-0.0237196	-0.00425335
-0.00999196	-0.0214421
0.00483535	-0.00260386
-0.00466633	-0.0277101
0.00230805	0.0109404
-0.00568219	-0.0246282
0.00708371	-0.010161
0.00868253	-0.00727891
-0.000712259	-0.000196947
0.00737006	-0.0431396
0.0024067	-0.0296659
-0.00623182	-0.00609722
0.0488021	0.0675746
0.0323188	0.0333305
0.0195836	0.0541448
0.0165076	0.00265703
0.00528281	-0.00557146
0.0276754	-0.0321576
-0.0196998	0.0162855
0.00113474	-0.0160236

## Sheet: Figure 6A
dPC1	dPC2	dPC3	random
57.3333	52.1667	51.3333	51.4419
57.8333	52.1667	47	50.1816
58.5	52	50.5	50.969
56.5	47.6667	51.5	50
58.6667	48.5	48.8333	51.0067
55.8333	51.5	52.3333	51.6872
54.1667	50.8333	49.8333	50.407
66.6667	50	50	50
58.5	51.1667	49.6667	50
58	49.5	50.8333	51.1694
56.3333	49	51.1667	50
59.1667	50.5	49	51.6667
77.5	51.3333	48.8333	50.0487
60	48.8333	49.5	50.0698
73	49	47.1667	50
67.5	51.6667	45.1667	54.6667
65.6667	50.6667	45.8333	50.1296
68	51.5	47	50.0637

## Sheet: Figure 6B
dPC1	dPC2	dPC3	random
48.6667	37	33.1667	34.4252
73	44.1667	32.1667	37.3201
45.5	37	35.1667	34.4158
70.5	34.6667	37.1667	38
54.3333	32.1667	36.1667	34.4363
49.8333	35.6667	33.8333	37
57.1667	38.3333	33	34
66.6667	24.6667	33.3333	33.3333
58.6667	38.5	32.3333	38.3333
55.1667	37.1667	33	34.3616
63.5	32	35.3333	38.6667
54	38.3333	34.8333	37.536
55.3333	38.5	32.5	36.3333
53.5	37.3333	36.1667	36.6667
48.3333	33.3333	40.6667	39
48.8333	40.5	35.3333	38
50.8333	36.8333	34	36.3333
52.3333	36.1667	32.8333	36.0664

## Sheet: Figure 6C
dPC1	dPC2	dPC3	random
60.5	57.3333	48.6667	48.6667
62	57.8333	73.3333	73
61.5	58.5	48.3333	45.5
61	56.5	66	70.5
63	58.6667	58.6667	54.3333
62.5	55.8333	54.3333	49.8333
65.5	54.1667	63	57.1667
60	66.6667	80.6667	66.6667
62	58.5	65.3333	58.6667
62	58	55	55.1667
69.5	56.3333	68	63.5
76.5	59.1667	59.6667	54
80.5	77.5	52.3333	55.3333
72.5	60	53.3333	53.5
89	73	58.6667	48.3333
83.5	67.5	68	48.8333
80.5	65.6667	50	50.8333
83	68	60.6667	52.3333

## Sheet: Figure 6D
Absolute value dot product	Focus effect on behavior
0.691071	0.143116
0.666514	0.143116
1.33386	0.100785
2.75118	0.104011
1.83704	0.123331
0.672642	0.129738
2.2716	0.0430882
0.282563	0.156046
1.19487	0.0695087
0.460821	0.133862
0.877567	0.0665188
0.0860714	0.254897
0.329431	0.136842
0.702023	0.160903
0.424688	0.0626795
0.879526	0.0831118
0.72375	0.0460501
0.828436	0.0333325

## Sheet: Figure 7B
Noise Correlation MISS	Noise Correlation HIT	Noise Correlation FA	Noise Correlation MISS Pre C	Noise Correlation HIT Pre Cue	Noise Correlation FA Pre Cue
0.21259	0.161313	0.166197	0.194465	0.158787	0.168784
0.158249	0.128021	0.147732	0.182062	0.165427	0.18147
0.143307	0.121482	0.146712	0.161578	0.154389	0.160364
0.159654	0.00651455	0.130884	0.1535	0.131761	0.148419
0.154601	0.140345	0.147262	0.168036	0.136876	0.14767
0.119706	0.078831	0.0908408	0.148587	0.145398	0.145785
0.238195	0.145766	0.222128	0.199172	0.123608	0.191458
0.159885	0.103489	0.132464	0.167256	0.1694	0.164066
0.21057	0.12067	0.184321	0.201253	0.152078	0.200477
0.145078	0.0777574	0.127383	0.160762	0.160811	0.161079
0.143794	0.141509	0.148215	0.162535	0.152081	0.154952
0.137442	0.141438	0.133838	0.195875	0.177257	0.173806
0.186521	0.224963	0.221884	0.210149	0.209963	0.22504
0.23512	0.174419	0.188272	0.20204	0.197083	0.202808
0.186709	0.181316	0.193439	0.19125	0.179539	0.190025
0.198451	0.151645	0.175395	0.195701	0.194344	0.193592
0.175175	0.143296	0.149333	0.180578	0.169053	0.168813
0.194324	0.172733	0.188117	0.203281	0.189619	0.190939

## Sheet: Figure 8C
MISS	HIT	FA
0.129321	-0.101833	-0.0274875
-0.019682	-0.0950533	0.114735
0.0261034	-0.106928	0.0808242
0.0484964	-0.0811031	0.0326067
0.130928	-0.130058	-0.000870451
0.0673069	-0.0579982	-0.00930864
0.0923956	-0.14882	0.0564248
0.0275959	-0.0565214	0.0289256
0.0565773	-0.120619	0.0640417
0.0668746	-0.075235	0.00836036
0.0668746	-0.075235	0.00836036
7.59954e-05	-0.110052	0.109976
0.0273746	-0.0831879	0.0558133
0.0985059	-0.161347	0.0628412
0.0154052	-0.0456997	0.0302945
-0.00495983	-0.0567491	0.0617089
0.0941314	-0.210472	0.116341
0.0258543	-0.0701588	0.0443045

[truncated: 2 more sheets: Figure 8D, Figure 8E]
